# Supplementary material for: A high-quality reference genome of wild Cannabis sativa
Source: Hortic Res. 2020 May 2;7:73. doi: 10.1038/s41438-020-0295-3 (PMC7195422; doi:10.1038/s41438-020-0295-3)
Supplement: Supplementary file 10 — Table S10: time_correction [file 41438_2020_295_MOESM10_ESM.xls]

speciesA	speciesB	Median Time	Time start	Time end	Ref paper	Year of Ref paper
Cannabis sativa	Morus notabilis	68	53	97	Definition of Eight Mulberry Species in the Genus Morus by Internal Transcribed Spacer-Based Phylogeny.	2015
Cannabis sativa	Ziziphus jujuba	68	79	117	Spatial mismatches between plant biodiversity facets and evolutionary legacy in the vicinity of a major Mediterranean city.	2016
Fragaria vesca	Malus domestica	59	46	74	Evaluating the Impact of Genomic Data and Priors on Bayesian Estimates of the Angiosperm Evolutionary Timescale.	2017
Cannabis sativa	Opium poppy	129.3	127.9	139.4	Five major shifts of diversification through the long evolutionary history of Magnoliidae (angiosperms).	2015
Fragaria vesca	Ziziphus jujuba	86	62	118	Spatial mismatches between plant biodiversity facets and evolutionary legacy in the vicinity of a major Mediterranean city.	2016
