# Supplementary material for: A high-quality reference genome of wild Cannabis sativa
Source: Hortic Res. 2020 May 2;7:73. doi: 10.1038/s41438-020-0295-3 (PMC7195422; doi:10.1038/s41438-020-0295-3)
Supplement: Supplementary file 11 — Table S11: Cannabis_sativa_nmtf_pass [file 41438_2020_295_MOESM11_ESM.xls]

#LTR_loc	Category	Motif	TSD	5_TSD 3_TSD	Internal	Identity	Strand	SuperFamily	TE_type	Insertion_Time
ctg1:127734..134372	pass	motif:TTAC	TSD:AAACG	127729..127733	134373..134377	IN:128168..133938	0.9908	-	Gypsy	LTR	356674
ctg1:849204..856097	pass	motif:TGTA	TSD:CATCC	849199..849203	856098..856102	IN:849681..855620	1	?	unknown	NA	0
ctg2:832330..840013	pass	motif:TACA	TSD:GAATC	832325..832329	840014..840018	IN:832837..839503	1	+	Copia	LTR	0
ctg2:1603447..1608752	pass	motif:TGTA	TSD:TAAAG	1603442..1603446	1608753..1608757	IN:1603831..1608364	0.9922	-	Gypsy	LTR	301270
ctg3:330104..335081	pass	motif:TAAA	TSD:AAAAA	330096..330100	335084..335088	IN:330337..334845	1	+	Copia	LTR	0
ctg3:734109..739257	pass	motif:TATA	TSD:CCTTG	734104..734108	739258..739262	IN:734355..739011	1	+	unknown	LTR	0
ctg3:1435633..1440671	pass	motif:TGCT	TSD:CTACC	1435628..1435632	1440672..1440676	IN:1435909..1440395	1	+	unknown	LTR	0
ctg3:2406535..2411560	pass	motif:TACA	TSD:AGTAG	2406530..2406534	2411561..2411565	IN:2406802..2411291	1	-	unknown	LTR	0
ctg8:1107526..1112652	pass	motif:TATA	TSD:ATCTT	1107521..1107525	1112653..1112657	IN:1107779..1112399	1	-	unknown	LTR	0
ctg8:1837197..1846602	pass	motif:TTAC	TSD:AGATG	1837192..1837196	1846603..1846607	IN:1839417..1844379	0.9995	-	Gypsy	LTR	17338
ctg9:2786144..2791040	pass	motif:TTAA	TSD:AAAAC	2786139..2786143	2791041..2791045	IN:2786365..2790819	1	-	unknown	LTR	0
ctg9:3091903..3098863	pass	motif:TACA	TSD:GTTAC	3091898..3091902	3098864..3098868	IN:3092420..3098346	0.9981	?	unknown	NA	74344
ctg9:3549585..3554624	pass	motif:TATA	TSD:CTTAT	3549580..3549584	3554625..3554629	IN:3549832..3554377	0.9879	-	Copia	LTR	470946
ctg10:3269591..3274753	pass	motif:TCTA	TSD:GTAAG	3269586..3269590	3274754..3274758	IN:3269819..3274525	1	-	unknown	LTR	0
ctg10:4463680..4471391	pass	motif:TACA	TSD:TATCA	4463675..4463679	4471392..4471396	IN:4464188..4470883	1	+	unknown	LTR	0
ctg10:5172659..5182862	pass	motif:TTAC	TSD:AGATT	5172654..5172658	5182863..5182867	IN:5174570..5180953	0.9979	-	Copia	LTR	80657
ctg10:5397259..5406460	pass	motif:TTTC	TSD:AGAGA	5397254..5397258	5406461..5406465	IN:5398439..5405278	1	-	unknown	LTR	0
ctg10:5679567..5684445	pass	motif:TGTA	TSD:GAAAG	5679562..5679566	5684446..5684450	IN:5679799..5684213	0.9957	-	unknown	LTR	165546
ctg10:6208684..6216380	pass	motif:TACA	TSD:ATATA	6208677..6208681	6216383..6216387	IN:6209192..6215872	1	-	unknown	LTR	0
ctg11:1448606..1453696	pass	motif:TGTA	TSD:AAAGT	1448601..1448605	1453698..1453702	IN:1448942..1453363	0.985	-	unknown	LTR	583368
ctg12:1177085..1182242	pass	motif:TATA	TSD:ATATA	1177080..1177084	1182243..1182247	IN:1177332..1181995	1	+	unknown	LTR	0
ctg13:55990..60988	pass	motif:TGCT	TSD:ACACT	55985..55989	60989..60993	IN:56257..60722	0.9737	+	unknown	LTR	1030369
ctg13:67235..74101	pass	motif:TACA	TSD:GAGAC	67230..67234	74102..74106	IN:67711..73621	0.9958	?	unknown	NA	161721
ctg15:8788..13766	pass	motif:TATA	TSD:ATTTC	8783..8787	13767..13771	IN:9070..13484	0.9929	+	unknown	LTR	274077
ctg15:215164..222660	pass	motif:TACA	TSD:TATAT	215159..215163	222661..222665	IN:215672..222152	1	-	Copia	LTR	0
ctg16:898790..904107	pass	motif:TGAT	TSD:TATAT	898783..898787	904109..904113	IN:899016..903879	0.969	+	unknown	LTR	1216617
ctg18:294681..307556	pass	motif:TCGA	TSD:TTTTG	294676..294680	307557..307561	IN:294843..307394	0.9809	?	Gypsy	LTR	744452
ctg18:1358641..1364469	pass	motif:TGTA	TSD:TATTG	1358636..1358640	1364470..1364474	IN:1358840..1364270	0.945	-	unknown	LTR	2196962
ctg18:2178592..2189675	pass	motif:TCAG	TSD:TGTTG	2178587..2178591	2189676..2189680	IN:2179001..2189265	0.978	?	Gypsy	LTR	856853
ctg20:435137..444942	pass	motif:TTAA	TSD:TTATT	435132..435136	444945..444949	IN:437562..442517	0.9996	-	Gypsy	LTR	15838
ctg21:2545364..2552548	pass	motif:TACA	TSD:GAGTA	2545359..2545363	2552549..2552553	IN:2545883..2552029	1	?	unknown	NA	0
ctg23:884230..891835	pass	motif:TGTA	TSD:AAAGC	884225..884229	891836..891840	IN:884746..891319	0.9961	?	unknown	NA	149177
ctg23:973865..981557	pass	motif:TACA	TSD:TACAA	973860..973864	981558..981562	IN:974374..981048	1	+	Copia	LTR	0
ctg23:1515688..1520674	pass	motif:TATA	TSD:TGTAC	1515683..1515687	1520675..1520679	IN:1515927..1520434	0.9875	-	unknown	LTR	484822
ctg24:5343..13080	pass	motif:TACA	TSD:TAAAA	5338..5342	13081..13085	IN:5852..12571	1	+	unknown	LTR	0
ctg28:756637..765136	pass	motif:TTTG	TSD:TTGTT	756632..756636	765137..765141	IN:756888..764885	1	+	Copia	LTR	0
ctg28:2278880..2293376	pass	motif:TATA	TSD:ATTTT	2278875..2278879	2293377..2293381	IN:2279104..2293152	1	?	unknown	LTR	0
ctg28:2641507..2646607	pass	motif:TACA	TSD:ACCAT	2641502..2641506	2646608..2646612	IN:2641767..2646347	1	-	unknown	LTR	0
ctg28:2844008..2848764	pass	motif:TTAC	TSD:TCTAA	2844003..2844007	2848765..2848769	IN:2844234..2848538	0.9779	-	unknown	LTR	863701
ctg30:581223..592202	pass	motif:TTTC	TSD:ATTAT	581215..581219	592204..592208	IN:582461..590964	0.9976	-	Copia	LTR	93351
ctg33:214184..219231	pass	motif:TGCT	TSD:CTGTA	214179..214183	219232..219236	IN:214493..218922	0.9903	-	unknown	LTR	374639
ctg33:325655..331949	pass	motif:TTAG	TSD:TAATT	325650..325654	331950..331954	IN:325866..331737	0.9526	-	Copia	LTR	1882988
ctg35:86665..96239	pass	motif:TTAA	TSD:GGGTT	86660..86664	96240..96244	IN:88022..94882	0.9831	+	Copia	LTR	658854
ctg35:965929..970918	pass	motif:TACA	TSD:CCCAC	965924..965928	970919..970923	IN:966184..970663	0.9333	-	unknown	LTR	2685394
ctg36:90293..95239	pass	motif:TGCT	TSD:CCTTT	90288..90292	95240..95244	IN:90548..94983	1	-	Copia	LTR	0
ctg36:596065..603157	pass	motif:TGTA	TSD:GAGTA	596060..596064	603158..603162	IN:596722..602499	0.9954	+	Gypsy	LTR	176970
ctg36:663482..677274	pass	motif:TTAC	TSD:ACTTT	663477..663481	677275..677279	IN:665432..675327	0.9933	-	Gypsy	LTR	257822
ctg36:1077946..1087863	pass	motif:TGTA	TSD:GCAGG	1077941..1077945	1087864..1087868	IN:1079188..1086621	0.9984	-	Gypsy	LTR	61951
ctg38:60093..71444	pass	motif:TGTA	TSD:CATAC	60088..60092	71445..71449	IN:61984..69547	0.9889	-	Copia	LTR	431236
ctg38:216765..226142	pass	motif:TTTT	TSD:GGGTC	216760..216764	226143..226147	IN:219067..223834	0.9996	-	Gypsy	LTR	16654
ctg39:552234..562332	pass	motif:TACA	TSD:TGCCA	552229..552233	562333..562337	IN:554121..560444	0.9873	?	unknown	NA	493352
ctg39:1059133..1066661	pass	motif:TGTG	TSD:TTACA	1059128..1059132	1066662..1066666	IN:1059447..1066347	1	+	Gypsy	LTR	0
ctg40:975729..984445	pass	motif:TACA	TSD:CAACA	975724..975728	984446..984450	IN:976016..984158	0.9408	+	Copia	LTR	2373127
ctg41:469573..477280	pass	motif:TACA	TSD:AACAC	469568..469572	477281..477285	IN:470081..476772	1	+	unknown	LTR	0
ctg41:1913048..1920742	pass	motif:TACA	TSD:GTTTA	1913043..1913047	1920743..1920747	IN:1913556..1920235	0.998	+	Copia	LTR	75809
ctg42:571063..580516	pass	motif:TATA	TSD:CATAT	571058..571062	580518..580522	IN:573307..578273	0.9996	-	Gypsy	LTR	17145
ctg42:678549..683883	pass	motif:TAAG	TSD:TTTGT	678544..678548	683884..683888	IN:679047..683385	0.9439	-	Copia	LTR	2243134
ctg44:976177..983057	pass	motif:TACA	TSD:TCTAC	976172..976176	983058..983062	IN:976655..982579	0.9958	?	unknown	NA	161380
ctg44:1689340..1695302	pass	motif:TGCT	TSD:ATACC	1689335..1689339	1695303..1695307	IN:1689636..1695006	0.9966	-	unknown	LTR	130234
ctg44:2060040..2067335	pass	motif:TGTA	TSD:TAGAT	2060035..2060039	2067336..2067340	IN:2060519..2066856	0.9938	?	unknown	NA	241380
ctg46:1727195..1730780	pass	motif:TTAT	TSD:AAACA	1727190..1727194	1730781..1730785	IN:1727436..1730539	0.9502	-	unknown	LTR	1981646
ctg46:2262194..2269847	pass	motif:TACA	TSD:TGTCA	2262189..2262193	2269848..2269852	IN:2262702..2269340	0.9764	-	unknown	LTR	923118
ctg51:1729202..1739261	pass	motif:TGTG	TSD:TGTTT	1729197..1729201	1739262..1739266	IN:1730907..1737556	0.9584	+	unknown	LTR	1646781
ctg52:446946..451973	pass	motif:TGCT	TSD:AATTT	446941..446945	451974..451978	IN:447235..451684	1	+	Copia	LTR	0
ctg52:473428..480355	pass	motif:TACA	TSD:ATATA	473423..473427	480356..480360	IN:473926..479857	1	?	unknown	NA	0
ctg53:146209..153252	pass	motif:TGTA	TSD:CCAAC	146204..146208	153253..153257	IN:146729..152731	0.9981	?	unknown	NA	73915
ctg58:472717..483899	pass	motif:TTAC	TSD:AGTTG	472712..472716	483900..483904	IN:473951..482666	0.9943	-	Gypsy	LTR	219364
ctg64:963580..973652	pass	motif:TGTA	TSD:AAATA	963575..963579	973653..973657	IN:965465..971760	0.9894	?	unknown	NA	410989
ctg75:954835..966140	pass	motif:TTAG	TSD:TGTTG	954830..954834	966141..966145	IN:956068..964907	0.9895	+	Gypsy	LTR	408045
ctg83:28685..39025	pass	motif:TGTC	TSD:CACAC	28680..28684	39027..39031	IN:29865..37845	0.9958	+	Copia	LTR	163293
ctg86:954210..964369	pass	motif:TGTA	TSD:AAATT	954205..954209	964370..964374	IN:955341..963240	1	+	Copia	LTR	0
ctg86:1210401..1215435	pass	motif:TGTA	TSD:ATCTT	1210396..1210400	1215436..1215440	IN:1210641..1215195	1	+	unknown	LTR	0
ctg86:1307284..1315000	pass	motif:TACA	TSD:GGTGT	1307279..1307283	1315001..1315005	IN:1307792..1314492	0.998	+	unknown	LTR	76111
ctg86:1351114..1358769	pass	motif:TACA	TSD:TACTC	1351109..1351113	1358770..1358774	IN:1351622..1358261	0.9705	+	unknown	LTR	1158603
ctg88:622006..631085	pass	motif:TAAT	TSD:AAGTG	622001..622005	631086..631090	IN:624075..629016	0.9957	+	Gypsy	LTR	167790
ctg91:213763..218967	pass	motif:TATA	TSD:ATAAG	213758..213762	218968..218972	IN:214067..218663	0.9803	+	unknown	LTR	769248
ctg91:424126..431263	pass	motif:TGTA	TSD:GCAAC	424121..424125	431264..431268	IN:424603..430788	0.9979	?	unknown	NA	81082
ctg93:65167..72328	pass	motif:TGTA	TSD:AAAGG	65162..65166	72329..72333	IN:65685..71810	0.9981	?	unknown	NA	74344
ctg93:147456..152521	pass	motif:TATA	TSD:TACAC	147451..147455	152522..152526	IN:147680..152297	0.9867	+	unknown	LTR	517416
ctg93:430779..442997	pass	motif:TTAC	TSD:AGATG	430774..430778	442998..443002	IN:431568..442207	0.986	+	Gypsy	LTR	543325
ctg93:617199..631379	pass	motif:TTAT	TSD:AATTT	617194..617198	631380..631384	IN:617915..630664	0.9846	+	Gypsy	LTR	597003
ctg96:206201..211373	pass	motif:TATA	TSD:AGAGA	206196..206200	211374..211378	IN:206410..211164	1	+	unknown	LTR	0
ctg96:377513..382587	pass	motif:TGCT	TSD:TTTCT	377508..377512	382588..382592	IN:377819..382281	0.9707	+	Copia	LTR	1150146
ctg98:44877..49564	pass	motif:TAGT	TSD:TCATA	44872..44876	49565..49569	IN:45098..49345	0.9955	-	unknown	LTR	175349
ctg98:190036..197280	pass	motif:TGTA	TSD:ATATA	190031..190035	197281..197285	IN:190553..196763	0.9845	?	unknown	NA	601391
ctg101:291776..296791	pass	motif:TCTA	TSD:TTGTA	291771..291775	296792..296796	IN:291975..296592	0.995	-	unknown	LTR	192952
ctg101:1000295..1007986	pass	motif:TACA	TSD:ATAGT	1000290..1000294	1007987..1007991	IN:1000804..1007478	0.998	+	Copia	LTR	75809
ctg101:1424392..1429866	pass	motif:TATA	TSD:ATATA	1424387..1424391	1429867..1429871	IN:1424635..1429623	0.9959	?	unknown	NA	160027
ctg101:1997213..2002222	pass	motif:TGAC	TSD:ACAAC	1997208..1997212	2002225..2002229	IN:1997705..2001716	0.9939	+	Copia	LTR	234534
ctg104:1779469..1788420	pass	motif:TAAA	TSD:AACAC	1779464..1779468	1788421..1788425	IN:1780375..1787512	0.9846	+	Copia	LTR	599866
ctg104:2278282..2286743	pass	motif:TATA	TSD:ATTAT	2278277..2278281	2286744..2286748	IN:2278673..2286352	0.9847	?	unknown	NA	594783
ctg104:2357812..2367211	pass	motif:TTAT	TSD:TGGAA	2357807..2357811	2367212..2367216	IN:2358513..2366510	0.9615	+	Copia	LTR	1518629
ctg104:5592789..5599909	pass	motif:TACA	TSD:ACACA	5592784..5592788	5599910..5599914	IN:5593267..5599431	1	?	unknown	NA	0
ctg104:7586303..7591185	pass	motif:TACA	TSD:CTTTT	7586298..7586302	7591186..7591190	IN:7586521..7590967	0.9862	+	unknown	LTR	534224
ctg105:80693..85811	pass	motif:TATA	TSD:ATATG	80688..80692	85812..85816	IN:80911..85593	1	-	unknown	LTR	0
ctg105:335764..339008	pass	motif:TGTA	TSD:CCTCA	335759..335763	339009..339013	IN:335965..338807	1	+	unknown	LTR	0
ctg105:2327905..2335231	pass	motif:TGTA	TSD:GTGGA	2327900..2327904	2335232..2335236	IN:2328383..2334753	0.9979	?	unknown	NA	80577
ctg108:73495..80401	pass	motif:TGTA	TSD:ACTTT	73490..73494	80402..80406	IN:74008..79885	0.998	?	unknown	NA	75218
ctg108:371579..375707	pass	motif:TGTA	TSD:AATAA	371571..371575	375708..375712	IN:371816..375471	0.9828	-	unknown	LTR	667980
ctg108:845857..856596	pass	motif:TTAC	TSD:AATAT	845852..845856	856597..856601	IN:847755..854695	0.9847	-	Copia	LTR	593401
ctg109:1050276..1058024	pass	motif:TACA	TSD:AAACA	1050271..1050275	1058025..1058029	IN:1050784..1057516	0.9961	-	unknown	LTR	151519
ctg114:1139875..1146850	pass	motif:TACA	TSD:CATAA	1139870..1139874	1146851..1146855	IN:1140393..1146333	0.9981	?	unknown	NA	74349
ctg114:1759717..1764602	pass	motif:TGCT	TSD:ATATC	1759712..1759716	1764603..1764607	IN:1759934..1764385	1	+	unknown	LTR	0
ctg115:592586..599930	pass	motif:TTTT	TSD:AATTG	592581..592585	599931..599935	IN:593054..599462	0.9915	-	Copia	LTR	329900
ctg115:771752..780792	pass	motif:TTAC	TSD:AAACA	771747..771751	780793..780797	IN:773817..778726	0.985	-	Gypsy	LTR	583531
ctg115:1195052..1199825	pass	motif:TACA	TSD:CCTAT	1195047..1195051	1199826..1199830	IN:1195313..1199564	0.9923	-	unknown	LTR	296251
ctg115:1422147..1427277	pass	motif:TGCT	TSD:GTAAT	1422142..1422146	1427278..1427282	IN:1422458..1426966	1	-	unknown	LTR	0
ctg116:491872..499182	pass	motif:TGTA	TSD:GATTA	491867..491871	499183..499187	IN:492387..498665	1	?	unknown	NA	0
ctg116:569998..577697	pass	motif:TACA	TSD:CCTTA	569993..569997	577698..577702	IN:570506..577189	1	+	unknown	LTR	0
ctg118:673842..686141	pass	motif:TGTA	TSD:GTACC	673837..673841	686139..686143	IN:674623..685361	0.9884	-	Gypsy	LTR	450729
ctg120:619947..630198	pass	motif:TCTA	TSD:ACAAT	619942..619946	630199..630203	IN:620153..629991	0.9807	+	Gypsy	LTR	752931
ctg124:263918..277263	pass	motif:TAAG	TSD:GGCAC	263913..263917	277264..277268	IN:265501..275679	0.9659	?	Copia	LTR	1341923
ctg125:187424..196863	pass	motif:TAAT	TSD:TTATG	187419..187423	196864..196868	IN:189658..194627	0.9942	+	Gypsy	LTR	224687
ctg126:39216..44362	pass	motif:TGCT	TSD:TATCC	39211..39215	44363..44367	IN:39498..44080	0.9894	-	Copia	LTR	410628
ctg126:70488..75551	pass	motif:TGTA	TSD:ATTTG	70483..70487	75552..75556	IN:70739..75312	0.9917	+	unknown	LTR	322322
ctg126:237371..244365	pass	motif:TGTA	TSD:TCATA	237366..237370	244366..244370	IN:237890..243846	0.975	?	unknown	NA	977929
ctg126:741810..749488	pass	motif:TACA	TSD:CGTTA	741805..741809	749489..749493	IN:742320..748978	0.998	-	unknown	LTR	75369
ctg126:750287..756505	pass	motif:TTTG	TSD:GTAAA	750282..750286	756506..756510	IN:752190..754603	0.9869	-	Copia	LTR	510042
ctg126:1443153..1450101	pass	motif:TGTA	TSD:GAGTA	1443148..1443152	1450102..1450106	IN:1443631..1449623	0.9979	?	unknown	NA	80577
ctg126:1472992..1482326	pass	motif:TGTA	TSD:ATTGT	1472987..1472991	1482327..1482331	IN:1474406..1480913	1	-	Copia	LTR	0
ctg128:707883..718126	pass	motif:TTTC	TSD:ACACA	707878..707882	718127..718131	IN:709012..716996	0.9965	-	Copia	LTR	136466
ctg129:145957..151024	pass	motif:TATA	TSD:ATAAA	145952..145956	151025..151029	IN:146200..150781	0.9959	-	unknown	LTR	158711
ctg129:594544..599564	pass	motif:TATA	TSD:TCTAA	594539..594543	599565..599569	IN:594772..599336	1	+	unknown	LTR	0
ctg129:829671..834766	pass	motif:TATA	TSD:TTATG	829666..829670	834767..834771	IN:829927..834510	1	+	unknown	LTR	0
ctg129:1288374..1296070	pass	motif:TACA	TSD:TATAA	1288369..1288373	1296071..1296075	IN:1288882..1295563	0.9882	+	unknown	LTR	457907
ctg129:1836155..1841093	pass	motif:TATA	TSD:TTCCA	1836150..1836154	1841094..1841098	IN:1836376..1840872	0.9775	-	unknown	LTR	879504
ctg129:2125870..2130860	pass	motif:TGCT	TSD:AACAA	2125865..2125869	2130861..2130865	IN:2126152..2130578	1	+	Copia	LTR	0
ctg133:81093..88357	pass	motif:TGTA	TSD:GTGTA	81088..81092	88358..88362	IN:81610..87839	0.9942	?	unknown	NA	224044
ctg136:253261..260094	pass	motif:TGTA	TSD:ACCTT	253256..253260	260095..260099	IN:253777..259578	1	?	unknown	NA	0
ctg137:204447..219063	pass	motif:TATA	TSD:CTTAA	204442..204446	219064..219068	IN:204704..218807	0.9961	+	unknown	LTR	150636
ctg138:390633..395839	pass	motif:TGCT	TSD:CTTCA	390628..390632	395840..395844	IN:390964..395508	1	+	unknown	LTR	0
ctg138:854724..859950	pass	motif:TTGA	TSD:AGAAC	854719..854723	859951..859955	IN:854951..859723	0.9956	-	unknown	LTR	171441
ctg139:1093647..1100520	pass	motif:TGTA	TSD:TTCAT	1093642..1093646	1100521..1100525	IN:1094124..1100043	1	?	unknown	NA	0
ctg139:1490256..1497898	pass	motif:TACA	TSD:ATATA	1490251..1490255	1497899..1497903	IN:1490785..1497368	0.9774	+	unknown	LTR	884259
ctg140:707829..717866	pass	motif:TTAA	TSD:CATTG	707824..707828	717867..717871	IN:709701..715993	0.9957	-	unknown	LTR	164747
ctg142:398569..403755	pass	motif:TATA	TSD:AAAAG	398564..398568	403756..403760	IN:398870..403454	0.9934	+	unknown	LTR	256686
ctg144:675193..682097	pass	motif:TACA	TSD:ATACT	675188..675192	682098..682102	IN:675670..681621	1	?	unknown	NA	0
ctg144:758048..763156	pass	motif:TGCT	TSD:CTCAC	758043..758047	763157..763161	IN:758361..762843	1	-	unknown	LTR	0
ctg149:276967..281996	pass	motif:TACA	TSD:TCTAT	276962..276966	281997..282001	IN:277479..281483	1	+	Copia	LTR	0
ctg150:331180..347485	pass	motif:TGAA	TSD:GGATC	331175..331179	347486..347490	IN:332108..346555	0.9848	+	Gypsy	LTR	590627
ctg152:256312..264227	pass	motif:TACA	TSD:AATTC	256307..256311	264228..264232	IN:256821..263718	0.9961	-	unknown	LTR	151519
ctg152:773943..780571	pass	motif:TGTA	TSD:AATAC	773938..773942	780572..780576	IN:774176..780338	0.9742	+	unknown	LTR	1007879
ctg152:950773..955753	pass	motif:TGCT	TSD:AGAAA	950768..950772	955754..955758	IN:951022..955505	1	-	Copia	LTR	0
ctg152:1503061..1510808	pass	motif:TACA	TSD:CATTT	1503056..1503060	1510809..1510813	IN:1503569..1510299	0.998	-	unknown	LTR	75809
ctg152:1542886..1550079	pass	motif:TACA	TSD:ATACC	1542881..1542885	1550080..1550084	IN:1543364..1549601	0.9895	?	unknown	NA	405165
ctg153:765063..775220	pass	motif:TTCA	TSD:CTTTT	765058..765062	775221..775225	IN:766158..774130	0.9954	-	Copia	LTR	178450
ctg155:750274..758486	pass	motif:TCTT	TSD:GAAAT	750269..750273	758487..758491	IN:751317..757445	0.9722	-	Gypsy	LTR	1090800
ctg156:57744..62810	pass	motif:TGCT	TSD:TATAA	57739..57743	62811..62815	IN:58035..62519	0.9795	+	Copia	LTR	801295
ctg156:380833..389900	pass	motif:TTAC	TSD:AACAA	380828..380832	389901..389905	IN:382909..387826	0.9937	-	Gypsy	LTR	241971
ctg156:819235..826589	pass	motif:TTAC	TSD:AGTTG	819230..819234	826590..826594	IN:819725..826099	0.9959	-	unknown	LTR	157417
ctg157:40553..50703	pass	motif:TTCA	TSD:AAGGT	40548..40552	50703..50707	IN:42449..48809	0.9941	-	Copia	LTR	226403
ctg157:459677..467167	pass	motif:TGTA	TSD:ATGGA	459672..459676	467168..467172	IN:460190..466654	0.9961	?	unknown	NA	150339
ctg158:608559..613580	pass	motif:TATA	TSD:GCACC	608554..608558	613581..613585	IN:608789..613350	1	-	unknown	LTR	0
ctg162:663595..674067	pass	motif:TTAC	TSD:AAACC	663590..663594	674068..674072	IN:665495..672166	0.9795	+	Copia	LTR	800027
ctg162:1782209..1792313	pass	motif:TTAC	TSD:ATGTT	1782204..1782208	1792314..1792318	IN:1784103..1790417	0.9852	-	Copia	LTR	573961
ctg162:1906846..1914494	pass	motif:TTAC	TSD:ATTTT	1906841..1906845	1914495..1914499	IN:1907355..1913985	0.9843	+	unknown	LTR	610917
ctg162:2448200..2453171	pass	motif:TGCT	TSD:TAAAC	2448195..2448199	2453172..2453176	IN:2448427..2452944	0.9912	-	unknown	LTR	339380
ctg162:3143681..3148656	pass	motif:TGCT	TSD:CTTCA	3143676..3143680	3148657..3148661	IN:3143979..3148362	0.9932	-	Copia	LTR	262828
ctg163:294610..301643	pass	motif:TGTA	TSD:GATAT	294605..294609	301644..301648	IN:295126..301127	0.9981	?	unknown	NA	74631
ctg163:953194..959170	pass	motif:TTTA	TSD:ATTTG	953189..953193	959171..959175	IN:953425..958939	0.9957	+	unknown	LTR	166259
ctg163:1052773..1060021	pass	motif:TGTA	TSD:GAATA	1052768..1052772	1060022..1060026	IN:1053250..1059543	1	?	unknown	NA	0
ctg163:1307868..1312983	pass	motif:TATA	TSD:ACCAA	1307863..1307867	1312984..1312988	IN:1308116..1312735	1	-	unknown	LTR	0
ctg163:1827364..1834424	pass	motif:TGTA	TSD:ACAAA	1827359..1827363	1834425..1834429	IN:1827859..1833938	0.9938	+	Copia	LTR	237917
ctg163:2008388..2019490	pass	motif:TACA	TSD:ATACT	2008383..2008387	2019491..2019495	IN:2008664..2019214	0.9964	?	unknown	LTR	139688
ctg165:481231..496046	pass	motif:TGTA	TSD:GCGCC	481226..481230	496047..496051	IN:481726..495551	0.998	+	unknown	LTR	77803
ctg165:598436..608178	pass	motif:TTTC	TSD:CAACA	598431..598435	608179..608183	IN:600074..606540	0.9854	+	Copia	LTR	568741
ctg166:1164758..1169851	pass	motif:TATA	TSD:TCTAA	1164753..1164757	1169852..1169856	IN:1164971..1169638	0.9953	+	unknown	LTR	180294
ctg166:3340627..3347523	pass	motif:TACA	TSD:TATTA	3340622..3340626	3347524..3347528	IN:3341103..3347046	1	?	unknown	NA	0
ctg170:459622..464592	pass	motif:TACA	TSD:CCCTT	459617..459621	464593..464597	IN:459851..464363	0.9869	+	unknown	LTR	508315
ctg170:1134002..1141946	pass	motif:TGAA	TSD:GTTTT	1133997..1134001	1141947..1141951	IN:1135218..1140730	0.9514	+	Gypsy	LTR	1934233
ctg170:1466500..1471223	pass	motif:TGCT	TSD:TAAAC	1466495..1466499	1471224..1471228	IN:1466723..1471000	0.9598	+	unknown	LTR	1588298
ctg175:1524..8975	pass	motif:TACA	TSD:TAGCC	1519..1523	8976..8980	IN:2038..8461	0.9981	?	unknown	NA	74922
ctg175:49666..54630	pass	motif:TGCT	TSD:CTTTC	49661..49665	54631..54635	IN:49923..54373	1	+	Copia	LTR	0
ctg175:449521..456402	pass	motif:TACA	TSD:TAATT	449516..449520	456403..456407	IN:449998..455925	1	?	unknown	NA	0
ctg175:534184..541113	pass	motif:TGTA	TSD:GTGGT	534179..534183	541114..541118	IN:534699..540599	0.9961	?	unknown	NA	150340
ctg176:352687..357911	pass	motif:TATA	TSD:GCAAG	352682..352686	357912..357916	IN:352975..357623	0.9965	-	unknown	LTR	133398
ctg177:84088..91268	pass	motif:TGTA	TSD:GGGTC	84083..84087	91269..91273	IN:84564..90792	1	?	unknown	NA	0
ctg177:150316..157275	pass	motif:TACA	TSD:GTCTT	150311..150315	157276..157280	IN:150833..156758	1	?	unknown	NA	0
ctg177:281685..289010	pass	motif:TACA	TSD:ATAGA	281680..281684	289011..289015	IN:282200..288495	0.9961	?	unknown	NA	149466
ctg177:376624..383570	pass	motif:TGTA	TSD:GATGA	376619..376623	383571..383575	IN:377139..383054	0.9961	?	unknown	NA	149751
ctg183:120297..132302	pass	motif:TTCA	TSD:CCATA	120292..120296	132303..132307	IN:122655..129947	0.989	+	Gypsy	LTR	427605
ctg184:209120..214227	pass	motif:TATA	TSD:ATATT	209115..209119	214228..214232	IN:209363..213984	0.9835	-	unknown	LTR	640188
ctg190:785557..790426	pass	motif:TGTA	TSD:CTTAG	785552..785556	790427..790431	IN:785787..790195	0.9913	+	unknown	LTR	334927
ctg197:682776..688148	pass	motif:TGTA	TSD:TAATA	682771..682775	688149..688153	IN:683208..687716	0.9931	+	Gypsy	LTR	267708
ctg198:152272..160962	pass	motif:TTCA	TSD:CGTTT	152267..152271	160963..160967	IN:152980..160254	0.9774	-	Copia	LTR	883792
ctg200:147924..152644	pass	motif:TTAC	TSD:ATTTT	147919..147923	152645..152649	IN:148540..152028	0.9951	-	unknown	LTR	187929
ctg200:518736..523790	pass	motif:TACA	TSD:GATAT	518731..518735	523791..523795	IN:519260..523266	0.9962	+	Copia	LTR	146892
ctg200:580989..585738	pass	motif:TACA	TSD:CATTT	580984..580988	585739..585743	IN:581268..585459	0.9821	-	unknown	LTR	697629
ctg202:419955..429135	pass	motif:TACT	TSD:TATTT	419950..419954	429136..429140	IN:420919..428172	0.9792	?	unknown	NA	810947
ctg203:16240..22654	pass	motif:TGTA	TSD:TAATA	16235..16239	22655..22659	IN:16720..22174	1	?	unknown	NA	0
ctg203:149377..156913	pass	motif:TGTA	TSD:TAATA	149372..149376	156914..156918	IN:149894..156396	0.9961	?	unknown	NA	148890
ctg203:638016..647460	pass	motif:TGAA	TSD:CCAGT	638011..638015	647461..647465	IN:640273..645214	0.996	+	Gypsy	LTR	154527
ctg209:700901..708603	pass	motif:TACA	TSD:TATAT	700896..700900	708604..708608	IN:701408..708095	0.998	+	Copia	LTR	75958
ctg209:773465..779797	pass	motif:TATA	TSD:CATAG	773460..773464	779798..779802	IN:773706..779556	0.9711	+	unknown	LTR	1134516
ctg214:315714..320877	pass	motif:TATA	TSD:ATAAC	315709..315713	320878..320882	IN:316002..320589	0.9896	-	unknown	LTR	403443
ctg214:509696..519924	pass	motif:TGAA	TSD:TAAAT	509691..509695	519925..519929	IN:510827..518793	0.9973	+	Copia	LTR	102115
ctg215:847650..852778	pass	motif:TACA	TSD:CTATG	847645..847649	852779..852783	IN:847867..852561	1	+	unknown	LTR	0
ctg215:1033469..1041032	pass	motif:TACA	TSD:CTAAA	1033464..1033468	1041033..1041037	IN:1033977..1040525	0.9902	+	unknown	LTR	381069
ctg217:206387..211492	pass	motif:TGCT	TSD:TTACA	206382..206386	211493..211497	IN:206695..211183	0.9968	-	unknown	LTR	124746
ctg217:240976..247889	pass	motif:TACA	TSD:CAATG	240971..240975	247890..247894	IN:241454..247411	0.9979	?	unknown	NA	80577
ctg220:272932..280478	pass	motif:TGTA	TSD:TAAGG	272927..272931	280479..280483	IN:273165..280245	0.9786	-	unknown	LTR	833789
ctg225:991247..998552	pass	motif:TGTA	TSD:GATAC	991242..991246	998553..998557	IN:991725..998074	0.9958	?	unknown	NA	161044
ctg225:1085388..1092692	pass	motif:TGTA	TSD:GATAC	1085383..1085387	1092693..1092697	IN:1085866..1092214	0.9958	?	unknown	NA	161044
ctg226:481912..486923	pass	motif:TGCT	TSD:TCTCT	481907..481911	486924..486928	IN:482193..486642	1	+	unknown	LTR	0
ctg228:38319..40507	pass	motif:TATA	TSD:CAAGT	38314..38318	40508..40512	IN:38572..40254	0.9127	-	Copia	LTR	3569849
ctg228:166155..171178	pass	motif:TGCT	TSD:AACAC	166150..166154	171179..171183	IN:166457..170876	0.9901	-	Copia	LTR	384608
ctg232:90376..99927	pass	motif:TTTC	TSD:AACAG	90371..90375	99928..99932	IN:92691..97611	0.9918	-	Gypsy	LTR	317259
ctg234:19069..24104	pass	motif:TACA	TSD:GTTAT	19064..19068	24105..24109	IN:19583..23590	1	+	unknown	LTR	0
ctg235:260657..265645	pass	motif:TACA	TSD:GAACA	260652..260656	265646..265650	IN:260873..265429	0.9861	+	unknown	LTR	539202
ctg235:782512..785064	pass	motif:TCTA	TSD:AAATT	782507..782511	785065..785069	IN:782746..784831	0.9828	-	Copia	LTR	667980
ctg236:104602..109752	pass	motif:TATA	TSD:CTAAG	104597..104601	109753..109757	IN:104867..109487	0.9925	-	unknown	LTR	291732
ctg238:239181..246787	pass	motif:TACA	TSD:AATAC	239176..239180	246788..246792	IN:239687..246279	0.9684	+	unknown	LTR	1242515
ctg249:261790..264051	pass	motif:TGTA	TSD:AAAAC	261785..261789	264052..264056	IN:262023..263818	0.9871	-	Copia	LTR	499525
ctg254:76299..81467	pass	motif:TGTA	TSD:GAATG	76294..76298	81468..81472	IN:76509..81257	0.9858	-	Gypsy	LTR	552086
ctg254:229444..236044	pass	motif:TGTA	TSD:ATAGT	229439..229443	236045..236049	IN:229931..235556	1	-	unknown	LTR	0
ctg254:240139..245809	pass	motif:TGTA	TSD:GTTTA	240134..240138	245810..245814	IN:240872..245076	0.9946	+	Copia	LTR	210354
ctg254:657801..662692	pass	motif:TTAG	TSD:GTGTG	657796..657800	662694..662698	IN:658011..662472	0.9864	+	unknown	LTR	529283
ctg257:187444..192497	pass	motif:TGCT	TSD:GTCAA	187439..187443	192498..192502	IN:187732..192209	1	+	Copia	LTR	0
ctg260:336355..341482	pass	motif:TATA	TSD:ACTAC	336350..336354	341483..341487	IN:336575..341263	0.95	-	unknown	LTR	1990182
ctg260:680003..685027	pass	motif:TATA	TSD:ATATA	679998..680002	685028..685032	IN:680231..684799	0.9956	+	unknown	LTR	168451
ctg264:557645..566998	pass	motif:TTAC	TSD:AGCTT	557640..557644	566999..567003	IN:559945..564700	0.9952	+	Gypsy	LTR	184705
ctg265:263617..272558	pass	motif:TGAC	TSD:TCACG	263612..263616	272559..272563	IN:265655..270513	1	-	Gypsy	LTR	0
ctg267:450639..453392	pass	motif:TGTA	TSD:CTTTT	450634..450638	453393..453397	IN:450851..453180	0.9668	-	Copia	LTR	1305090
ctg267:888887..896577	pass	motif:TACA	TSD:TTGTA	888882..888886	896578..896582	IN:889396..896068	1	-	unknown	LTR	0
ctg267:1478515..1483450	pass	motif:TACA	TSD:GACTA	1478510..1478514	1483451..1483455	IN:1478729..1483236	0.9533	-	unknown	LTR	1855642
ctg274:72619..86636	pass	motif:TGCT	TSD:TCTAA	72614..72618	86637..86641	IN:72906..86349	1	+	unknown	LTR	0
ctg276:124285..134007	pass	motif:TATA	TSD:TTATG	124280..124284	134008..134012	IN:124539..133752	0.9647	+	unknown	LTR	1390499
ctg277:545561..554993	pass	motif:TTAC	TSD:ATGAG	545556..545560	554994..554998	IN:547792..552763	0.9964	-	Gypsy	LTR	138243
ctg278:478725..483891	pass	motif:TATA	TSD:ACCCC	478720..478724	483892..483896	IN:478985..483631	1	+	unknown	LTR	0
ctg280:548962..558071	pass	motif:TGAC	TSD:ACAAC	548957..548961	558074..558078	IN:551057..555977	0.999	+	Gypsy	LTR	36705
ctg281:4348..13848	pass	motif:TACT	TSD:TATAA	4343..4347	13849..13853	IN:4727..13469	0.9842	?	unknown	NA	615395
ctg284:161508..166702	pass	motif:TCTA	TSD:CTAAT	161503..161507	166703..166707	IN:161736..166474	1	-	unknown	LTR	0
ctg285:90945..103274	pass	motif:TTAC	TSD:AGTCC	90940..90944	103275..103279	IN:92848..101371	0.9848	-	Copia	LTR	591823
ctg286:315063..324023	pass	motif:TGAC	TSD:AAAAA	315058..315062	324024..324028	IN:317079..322005	0.9906	+	Gypsy	LTR	364599
ctg287:18647..28030	pass	motif:TTAC	TSD:AAGAG	18642..18646	28031..28035	IN:20854..25820	0.9986	-	Gypsy	LTR	52447
ctg287:181400..186629	pass	motif:TATA	TSD:TAGAG	181395..181399	186630..186634	IN:181601..186428	0.9802	-	unknown	LTR	771848
ctg287:225329..233616	pass	motif:TTAC	TSD:ATCAT	225324..225328	233617..233621	IN:227240..231703	0.9958	-	Copia	LTR	161374
ctg287:536380..545762	pass	motif:TGTA	TSD:ATGCA	536375..536379	545763..545767	IN:539323..542817	0.9701	+	Gypsy	LTR	1173588
ctg289:803484..809126	pass	motif:TACA	TSD:TAAAA	803479..803483	809127..809131	IN:803958..808652	0.9979	?	unknown	NA	81085
ctg290:268943..274476	pass	motif:TGTA	TSD:CACCC	268938..268942	274477..274481	IN:269697..273722	0.9867	-	Copia	LTR	514683
ctg290:674433..679475	pass	motif:TACA	TSD:CATAG	674428..674432	679476..679480	IN:674678..679230	0.9756	-	unknown	LTR	953688
ctg302:415751..422719	pass	motif:TACA	TSD:CCATG	415746..415750	422720..422724	IN:416269..422201	1	?	unknown	NA	0
ctg302:679367..684392	pass	motif:TGCT	TSD:ATATC	679362..679366	684393..684397	IN:679655..684104	1	+	Copia	LTR	0
ctg302:691410..696476	pass	motif:TGCT	TSD:GACCC	691405..691409	696477..696481	IN:691711..696175	1	-	unknown	LTR	0
ctg302:883280..898102	pass	motif:TGTA	TSD:ATTTG	883275..883279	898103..898107	IN:883572..897810	0.9932	+	unknown	LTR	263731
ctg302:982190..991034	pass	motif:TAAA	TSD:CAAAT	982185..982189	991035..991039	IN:984127..989097	0.999	-	Gypsy	LTR	39718
ctg302:1188631..1193845	pass	motif:TATA	TSD:AAGAG	1188626..1188630	1193846..1193850	IN:1188946..1193530	1	-	unknown	LTR	0
ctg302:1825658..1833064	pass	motif:TGTA	TSD:TGGGC	1825653..1825657	1833065..1833069	IN:1826175..1832547	1	?	unknown	NA	0
ctg303:240597..248234	pass	motif:TACA	TSD:CTCAC	240592..240596	248235..248239	IN:241104..247729	0.998	+	Copia	LTR	76410
ctg304:436613..442556	pass	motif:TACA	TSD:TTACC	436608..436612	442557..442561	IN:438519..440652	0.969	?	unknown	NA	1217139
ctg310:21318..26502	pass	motif:TATA	TSD:TATTT	21313..21317	26503..26507	IN:21619..26201	1	-	unknown	LTR	0
ctg312:95897..100638	pass	motif:TACA	TSD:ATAAG	95892..95896	100639..100643	IN:96154..100381	0.9611	-	unknown	LTR	1536760
ctg314:345835..350937	pass	motif:TGGT	TSD:TTAGA	345830..345834	350938..350942	IN:346160..350612	0.9969	+	Copia	LTR	118226
ctg314:351778..358655	pass	motif:TGTA	TSD:ATGAG	351773..351777	358656..358660	IN:352255..358178	1	?	unknown	NA	0
ctg315:1009414..1015958	pass	motif:TGTA	TSD:TATTT	1009409..1009413	1015961..1015965	IN:1010913..1014445	0.9967	+	Copia	LTR	127555
ctg322:200149..207063	pass	motif:TGTA	TSD:TTTCA	200144..200148	207064..207068	IN:200668..206544	0.9981	?	unknown	NA	74058
ctg325:201767..206807	pass	motif:TGCT	TSD:TTAAT	201762..201766	206808..206812	IN:202075..206499	0.9579	-	Copia	LTR	1665329
ctg330:289860..299566	pass	motif:TTAG	TSD:GAGGA	289855..289859	299567..299571	IN:291772..297657	0.989	+	Copia	LTR	426696
ctg330:892180..902481	pass	motif:TGTA	TSD:TTTCC	892175..892179	902482..902486	IN:894077..900581	0.9879	?	unknown	NA	470635
ctg333:95274..100450	pass	motif:TTTA	TSD:AGCTC	95269..95273	100451..100455	IN:95501..100223	0.9781	+	unknown	LTR	856006
ctg333:169093..180914	pass	motif:TGTG	TSD:ACTGT	169088..169092	180915..180919	IN:172819..177190	0.9987	-	Gypsy	LTR	51698
ctg338:345070..350280	pass	motif:TGGT	TSD:CTTAT	345065..345069	350281..350285	IN:345409..349941	0.9971	+	Copia	LTR	113674
ctg343:556176..568003	pass	motif:TGAC	TSD:TTTTA	556171..556175	568004..568008	IN:557636..566543	0.9856	-	unknown	LTR	558570
ctg345:166679..171876	pass	motif:TATA	TSD:GTTTG	166674..166678	171877..171881	IN:166939..171616	0.9962	-	unknown	LTR	148303
ctg345:482336..489269	pass	motif:TACA	TSD:ACATG	482331..482335	489270..489274	IN:482854..488751	1	?	unknown	NA	0
ctg348:36018..42899	pass	motif:TGTA	TSD:TGATA	36013..36017	42900..42904	IN:36491..42422	1	?	unknown	NA	0
ctg348:257934..266841	pass	motif:TTAC	TSD:ATTTT	257929..257933	266841..266845	IN:259983..264785	0.9985	-	Gypsy	LTR	56533
ctg350:75361..80330	pass	motif:TGCT	TSD:TCTAA	75356..75360	80331..80335	IN:75665..80025	0.9443	+	unknown	LTR	2227543
ctg350:319852..324993	pass	motif:TGTA	TSD:ATTTT	319847..319851	324994..324998	IN:320144..324701	1	-	unknown	LTR	0
ctg352:289914..298198	pass	motif:TGGG	TSD:CTCAT	289909..289913	298199..298203	IN:290953..297159	0.9885	-	Gypsy	LTR	447648
ctg359:10752..20553	pass	motif:TTAC	TSD:ATCAA	10747..10751	20554..20558	IN:13170..18134	0.9971	-	Gypsy	LTR	111513
ctg360:497943..504974	pass	motif:TACA	TSD:CGAGA	497938..497942	504975..504979	IN:498420..504496	0.9958	?	unknown	NA	161383
ctg360:822217..827218	pass	motif:TACA	TSD:CACCC	822212..822216	827219..827223	IN:822430..827005	1	-	unknown	LTR	0
ctg360:1640913..1648580	pass	motif:TACA	TSD:AAACA	1640908..1640912	1648581..1648585	IN:1641421..1648073	0.998	-	unknown	LTR	75809
ctg360:2394143..2399208	pass	motif:TATA	TSD:ATTAT	2394138..2394142	2399209..2399213	IN:2394403..2398948	1	+	unknown	LTR	0
ctg362:261508..271580	pass	motif:TACA	TSD:GTCGT	261503..261507	271581..271585	IN:263393..269694	0.9995	?	unknown	NA	20401
ctg362:817187..824058	pass	motif:TACA	TSD:GAAAA	817182..817186	824059..824063	IN:817665..823581	0.9979	?	unknown	NA	80578
ctg362:2068743..2076112	pass	motif:TGTA	TSD:GATTC	2068738..2068742	2076113..2076117	IN:2069262..2075593	0.9923	?	unknown	NA	297388
ctg362:2423979..2433190	pass	motif:TGTA	TSD:ATTAA	2423974..2423978	2433191..2433195	IN:2425161..2432009	0.9865	+	Copia	LTR	525401
ctg364:440756..450789	pass	motif:TTAC	TSD:ATTTT	440751..440755	450790..450794	IN:442696..448849	0.9881	-	Copia	LTR	459650
ctg365:22843..27895	pass	motif:TATA	TSD:CAAAT	22838..22842	27896..27900	IN:23060..27676	0.9539	+	unknown	LTR	1829222
ctg366:66101..72066	pass	motif:TGTA	TSD:AATGT	66096..66100	72067..72071	IN:66747..71419	0.9876	?	unknown	NA	479537
ctg366:193226..198879	pass	motif:TGTA	TSD:ATATT	193221..193225	198880..198884	IN:193459..198647	0.9698	-	unknown	LTR	1184424
ctg367:10457..15073	pass	motif:TGTA	TSD:TCACT	10452..10456	15074..15078	IN:10673..14857	1	+	Copia	LTR	0
ctg368:10713..15974	pass	motif:TTTA	TSD:CATAT	10707..10711	15975..15979	IN:10929..15759	0.9907	+	unknown	LTR	360023
ctg373:732201..738465	pass	motif:TATA	TSD:GTAAA	732196..732200	738466..738470	IN:732428..738239	0.9735	+	unknown	LTR	1039574
ctg374:55465..64503	pass	motif:TTAC	TSD:AAAAA	55460..55464	64504..64508	IN:57531..62440	0.9985	-	Gypsy	LTR	56065
ctg384:621518..628285	pass	motif:TCAA	TSD:CTTAG	621512..621516	628286..628290	IN:621725..628078	0.9904	-	unknown	LTR	372208
ctg393:177043..183229	pass	motif:TGTA	TSD:TTTTG	177038..177042	183227..183231	IN:177533..182739	0.9795	+	Copia	LTR	799120
ctg394:273796..278821	pass	motif:TACA	TSD:ACAGA	273791..273795	278822..278826	IN:274314..278303	0.9846	?	unknown	NA	599025
ctg394:705807..710965	pass	motif:TGTA	TSD:AAAAT	705802..705806	710966..710970	IN:706078..710696	0.9703	+	unknown	LTR	1167133
ctg395:533609..543700	pass	motif:TACA	TSD:GGTCC	533604..533608	543701..543705	IN:535507..541802	0.9879	?	unknown	NA	470616
ctg395:2077982..2085970	pass	motif:TGTA	TSD:TAATC	2077977..2077981	2085971..2085975	IN:2078216..2085737	0.9657	+	unknown	LTR	1351804
ctg400:511657..518584	pass	motif:TATA	TSD:TATTT	511652..511656	518585..518589	IN:511869..518372	0.9671	-	unknown	LTR	1292572
ctg403:221628..227525	pass	motif:TATA	TSD:GTAAT	221623..221627	227526..227530	IN:221888..227265	0.9692	-	unknown	LTR	1208431
ctg403:329181..333334	pass	motif:TACA	TSD:ACTTG	329176..329180	333335..333339	IN:329445..333070	0.9962	+	unknown	LTR	146059
ctg403:1530133..1535241	pass	motif:TATA	TSD:AATAT	1530128..1530132	1535242..1535246	IN:1530380..1534995	0.9919	-	unknown	LTR	314388
ctg403:1819122..1826817	pass	motif:TACA	TSD:ATATA	1819117..1819121	1826820..1826824	IN:1819628..1826310	1	-	unknown	LTR	0
ctg403:1988032..1995533	pass	motif:TACA	TSD:GAATG	1988027..1988031	1995534..1995538	IN:1988542..1995024	0.998	+	unknown	LTR	75512
ctg426:1209464..1217137	pass	motif:TACA	TSD:CTACT	1209459..1209463	1217138..1217142	IN:1209973..1216628	0.9862	-	unknown	LTR	533876
ctg428:164923..171824	pass	motif:TACA	TSD:ATACT	164918..164922	171825..171829	IN:165400..171347	0.9979	?	unknown	NA	80745
ctg431:624187..631139	pass	motif:TACA	TSD:TGATT	624182..624186	631140..631144	IN:624705..630622	1	?	unknown	NA	0
ctg434:50971..60979	pass	motif:TACA	TSD:CTAAC	50966..50970	60980..60984	IN:52865..59085	0.9857	?	unknown	NA	553593
ctg438:516678..523931	pass	motif:TGTA	TSD:TATGA	516673..516677	523932..523936	IN:517205..523404	1	?	unknown	NA	0
ctg438:633942..639006	pass	motif:TATA	TSD:ATTAG	633937..633941	639007..639011	IN:634190..638758	0.988	-	unknown	LTR	467132
ctg443:954148..960818	pass	motif:TGTA	TSD:AAATA	954143..954147	960819..960823	IN:954666..960301	0.9787	?	unknown	NA	830191
ctg445:432549..437567	pass	motif:TGCT	TSD:ACTCT	432544..432548	437568..437572	IN:432812..437304	0.9772	-	Copia	LTR	891059
ctg449:210935..219195	pass	motif:TTAT	TSD:ATACT	210930..210934	219196..219200	IN:211165..218965	1	+	Copia	LTR	0
ctg449:311863..321846	pass	motif:TACA	TSD:TAGAC	311858..311862	321847..321851	IN:313780..319927	0.9932	?	unknown	NA	262279
ctg449:1429165..1436101	pass	motif:TACA	TSD:AAAGT	1429160..1429164	1436102..1436106	IN:1429680..1435583	1	?	unknown	NA	0
ctg462:69975..81983	pass	motif:TATA	TSD:AATTT	69970..69974	81984..81988	IN:71783..80177	0.9596	+	Copia	LTR	1598041
ctg468:731000..736629	pass	motif:TGTA	TSD:AAATT	730995..730999	736630..736634	IN:731233..736396	0.9741	-	unknown	LTR	1012262
ctg472:112320..122378	pass	motif:TACA	TSD:CTTCC	112315..112319	122379..122383	IN:114209..120486	0.9894	?	unknown	NA	410136
ctg486:157413..165947	pass	motif:TAAG	TSD:ACTGT	157408..157412	165948..165952	IN:157651..165706	0.9873	-	unknown	LTR	491019
ctg486:957384..964524	pass	motif:TACA	TSD:ACACT	957379..957383	964525..964529	IN:957862..964047	0.9832	?	unknown	NA	652360
ctg486:968234..973603	pass	motif:TGTA	TSD:TATAT	968229..968233	973604..973608	IN:968814..973023	0.9913	-	unknown	LTR	335241
ctg487:117203..124441	pass	motif:TACA	TSD:CTCTC	117198..117202	124442..124446	IN:117681..123965	0.9979	?	unknown	NA	80917
ctg489:92159..98836	pass	motif:TACA	TSD:AATTA	92154..92158	98837..98841	IN:92395..98599	0.9325	?	unknown	NA	2720864
ctg489:219874..227575	pass	motif:TACA	TSD:GTCTC	219869..219873	227576..227580	IN:220386..227065	1	-	unknown	LTR	0
ctg489:505390..510460	pass	motif:TGCT	TSD:GATCT	505385..505389	510461..510465	IN:505671..510179	1	-	unknown	LTR	0
ctg491:330236..336520	pass	motif:TGCT	TSD:TCATT	330231..330235	336521..336525	IN:330435..336320	0.98	-	unknown	LTR	779693
ctg496:289973..299567	pass	motif:TCTC	TSD:CAACA	289968..289972	299568..299572	IN:291429..298113	0.9876	+	unknown	LTR	479768
ctg496:401773..409478	pass	motif:TACA	TSD:CTCAC	401768..401772	409479..409483	IN:402281..408970	0.998	-	Copia	LTR	75961
ctg496:445816..450966	pass	motif:TATA	TSD:GTTTA	445811..445815	450967..450971	IN:446062..450720	1	-	unknown	LTR	0
ctg499:508872..515769	pass	motif:TACA	TSD:CAAAA	508867..508871	515770..515774	IN:509349..515292	0.9979	?	unknown	NA	80577
ctg499:811161..816198	pass	motif:TATC	TSD:TACTC	811156..811160	816199..816203	IN:811457..815902	1	-	Copia	LTR	0
ctg507:8966..14158	pass	motif:TATA	TSD:CTCTC	8961..8965	14159..14163	IN:9249..13875	0.9716	-	unknown	LTR	1112266
ctg507:200762..210137	pass	motif:TTTT	TSD:GGGTC	200757..200761	210138..210142	IN:203063..207830	0.9996	-	Gypsy	LTR	16669
ctg507:316229..321911	pass	motif:TTAT	TSD:AAATT	316224..316228	321911..321915	IN:316464..321676	0.9915	-	Copia	LTR	330603
ctg525:225226..231441	pass	motif:TTTA	TSD:TTAAG	225221..225225	231442..231446	IN:226409..230258	0.9671	+	Gypsy	LTR	1295503
ctg526:298666..306383	pass	motif:TACA	TSD:GCAAC	298661..298665	306384..306388	IN:299175..305874	0.9941	+	unknown	LTR	227140
ctg529:164042..171290	pass	motif:TACA	TSD:ACAAA	164037..164041	171291..171295	IN:164521..170811	0.9958	?	unknown	NA	160709
ctg529:177348..183809	pass	motif:TACA	TSD:AGAGA	177343..177347	183810..183814	IN:177628..183530	0.9857	-	Copia	LTR	554754
ctg536:406531..414660	pass	motif:TACA	TSD:CAGGA	406526..406530	414661..414665	IN:407048..414143	0.9768	?	unknown	NA	905083
ctg538:980483..991537	pass	motif:TGTG	TSD:GAAGG	980478..980482	991538..991542	IN:982246..989771	0.9972	-	Copia	LTR	109221
ctg540:172136..180686	pass	motif:TGCG	TSD:TCGGT	172131..172135	180685..180689	IN:173656..179162	0.9906	-	Gypsy	LTR	362939
ctg541:224125..235931	pass	motif:TTTC	TSD:TTGGG	224120..224124	235932..235936	IN:226016..234041	0.9757	-	unknown	LTR	951641
ctg542:278305..283465	pass	motif:TATA	TSD:TTCAA	278300..278304	283466..283470	IN:278528..283242	0.9911	+	unknown	LTR	345457
ctg543:187424..194043	pass	motif:TGTA	TSD:TCAAT	187419..187423	194044..194048	IN:187657..193810	0.9871	-	unknown	LTR	499525
ctg545:80856..92312	pass	motif:TAAC	TSD:ATATA	80851..80855	92315..92319	IN:81712..91450	0.993	-	Gypsy	LTR	268975
ctg554:266103..269516	pass	motif:TGCT	TSD:TGTAT	266098..266102	269517..269521	IN:266410..269209	0.9968	+	Copia	LTR	125140
ctg554:413790..423968	pass	motif:TGTA	TSD:GGTTT	413785..413789	423969..423973	IN:414917..422837	0.9929	+	Copia	LTR	274075
ctg556:43225..55159	pass	motif:TTAC	TSD:AGTTT	43220..43224	55160..55164	IN:45133..53245	0.9995	-	Copia	LTR	20155
ctg561:433559..436483	pass	motif:TGGA	TSD:CAAGG	433554..433558	436484..436488	IN:434042..436000	0.9669	?	unknown	NA	1300385
ctg563:171672..181928	pass	motif:TCAG	TSD:CTTCT	171667..171671	181929..181933	IN:173762..179837	1	-	unknown	LTR	0
ctg572:734297..739380	pass	motif:TGTA	TSD:TCAAC	734292..734296	739381..739385	IN:734498..739179	1	+	unknown	LTR	0
ctg576:121271..130371	pass	motif:TTAC	TSD:AGTAA	121266..121270	130372..130376	IN:121989..129653	1	-	Copia	LTR	0
ctg576:323707..330685	pass	motif:TGTA	TSD:ATAGC	323702..323706	330686..330690	IN:324184..330208	1	?	unknown	NA	0
ctg576:991638..998504	pass	motif:TACA	TSD:AAATC	991633..991637	998505..998509	IN:992108..998028	0.9979	?	unknown	NA	81949
ctg579:598285..605957	pass	motif:TACA	TSD:AAATG	598280..598284	605958..605962	IN:598794..605448	0.9961	+	unknown	LTR	151519
ctg593:243295..248964	pass	motif:TGTA	TSD:ATAAA	243290..243294	248965..248969	IN:243527..248731	0.9784	-	unknown	LTR	841097
ctg603:529914..535053	pass	motif:TGTA	TSD:CTCGA	529909..529913	535054..535058	IN:530221..534746	0.9902	-	unknown	LTR	378326
ctg611:57064..64691	pass	motif:TACA	TSD:CCATC	57059..57063	64692..64696	IN:57571..64182	0.9921	+	unknown	LTR	305055
ctg615:868926..874119	pass	motif:TATA	TSD:ATCTA	868921..868925	874120..874124	IN:869185..873860	1	-	unknown	LTR	0
ctg623:74704..81218	pass	motif:TGTA	TSD:TATAC	74699..74703	81219..81223	IN:74937..80985	1	+	unknown	LTR	0
ctg629:291846..296382	pass	motif:TGTA	TSD:ATTCG	291841..291845	296383..296387	IN:292059..296169	0.9249	-	unknown	LTR	3044206
ctg653:311293..316259	pass	motif:TTAC	TSD:TCTTA	311288..311292	316260..316264	IN:311550..316002	0.9883	-	Copia	LTR	452510
ctg655:317911..323333	pass	motif:TGTA	TSD:TAAAC	317906..317910	323334..323338	IN:318154..323092	0.9917	?	unknown	NA	319630
ctg660:439076..444184	pass	motif:TATA	TSD:ATATT	439071..439075	444185..444189	IN:439319..443941	0.9835	+	unknown	LTR	640188
ctg665:210594..217865	pass	motif:TACA	TSD:TCATG	210589..210593	217866..217870	IN:211101..217349	0.9941	?	unknown	NA	228496
ctg670:81048..86737	pass	motif:TGTA	TSD:ATATT	81043..81047	86738..86742	IN:81281..86503	0.9828	-	unknown	LTR	667980
ctg697:383865..388559	pass	motif:TACT	TSD:AAGAG	383860..383864	388560..388564	IN:384095..388327	0.952	-	Copia	LTR	1909359
ctg698:1432612..1437700	pass	motif:TGCT	TSD:TTTCG	1432607..1432611	1437701..1437705	IN:1432873..1437439	1	+	Copia	LTR	0
ctg719:36571..46774	pass	motif:TTAC	TSD:AGTTG	36566..36570	46775..46779	IN:38483..44858	0.9901	-	Copia	LTR	385171
ctg719:491145..498879	pass	motif:TACA	TSD:GTTAA	491140..491144	498880..498884	IN:491654..498370	1	+	unknown	LTR	0
ctg732:40594..47892	pass	motif:TTTA	TSD:ACAGT	40589..40593	47893..47897	IN:41041..47445	0.9978	-	Copia	LTR	85977
ctg738:36632..41750	pass	motif:TGTA	TSD:CATAT	36627..36631	41752..41756	IN:36959..41420	0.997	-	Copia	LTR	117502
ctg744:139897..144931	pass	motif:TACA	TSD:GTTAT	139892..139896	144932..144936	IN:140411..144417	1	-	Copia	LTR	0
ctg744:341070..346068	pass	motif:TACA	TSD:GCAAC	341065..341069	346069..346073	IN:341326..345812	1	+	unknown	LTR	0
ctg745:62952..67836	pass	motif:TGCT	TSD:ATATC	62947..62951	67837..67841	IN:63169..67619	1	+	unknown	LTR	0
ctg751:471429..485140	pass	motif:TACA	TSD:ACGTT	471424..471428	485141..485145	IN:471938..484632	0.998	+	unknown	LTR	75809
ctg764:99562..106081	pass	motif:TTAC	TSD:AACAA	99557..99561	106082..106086	IN:100061..105582	0.994	-	unknown	LTR	231697
ctg768:484170..489168	pass	motif:TGCT	TSD:TACAA	484165..484169	489169..489173	IN:484444..488894	1	+	Copia	LTR	0
ctg769:118753..125876	pass	motif:TACA	TSD:GTTTC	118748..118752	125877..125881	IN:119228..125399	0.9958	?	unknown	NA	162063
ctg774:449907..454418	pass	motif:TGTA	TSD:CTTTC	449902..449906	454419..454423	IN:450108..454217	1	+	Copia	LTR	0
ctg790:34068..42806	pass	motif:TGTA	TSD:TAAAT	34063..34067	42807..42811	IN:34586..42288	0.973	?	unknown	NA	1056643
ctg793:290114..297507	pass	motif:TAGT	TSD:GTAAT	290109..290113	297508..297512	IN:290321..297300	0.9758	-	unknown	LTR	944356
ctg793:306712..313953	pass	motif:TGTA	TSD:TATAG	306707..306711	313954..313958	IN:307231..313432	0.9923	?	unknown	NA	297387
ctg803:104007..109686	pass	motif:TGTA	TSD:AATAC	104002..104006	109687..109691	IN:104240..109453	0.9657	+	unknown	LTR	1351703
ctg811:30499..40073	pass	motif:TTAA	TSD:GGGTT	30494..30498	40074..40078	IN:31856..38716	0.9831	-	Copia	LTR	658854
ctg827:222318..227334	pass	motif:TACA	TSD:AAATA	222313..222317	227335..227339	IN:222530..227119	0.9292	+	unknown	LTR	2858496
ctg833:63909..69374	pass	motif:TGAT	TSD:TATAT	63902..63906	69376..69380	IN:64142..69143	0.9957	+	unknown	LTR	166987
ctg837:324761..334480	pass	motif:TACA	TSD:AAATA	324756..324760	334481..334485	IN:325239..334002	0.9896	?	unknown	NA	404282
ctg843:48713..55965	pass	motif:TACA	TSD:ACATG	48708..48712	55966..55970	IN:49229..55449	0.9845	?	unknown	NA	602550
ctg845:114228..119611	pass	motif:TATA	TSD:TGATG	114223..114227	119612..119616	IN:114503..119336	0.9928	-	unknown	LTR	280049
ctg849:138465..144140	pass	motif:TGTA	TSD:ATAAT	138460..138464	144141..144145	IN:138698..143907	0.9828	-	unknown	LTR	667980
ctg852:84340..91610	pass	motif:TGTA	TSD:AATAG	84335..84339	91611..91615	IN:84857..91093	0.9981	?	unknown	NA	74487
ctg865:81896..89194	pass	motif:TGTA	TSD:AAATG	81891..81895	89195..89199	IN:82374..88716	0.9937	?	unknown	NA	242412
ctg867:7397..13706	pass	motif:TTTT	TSD:ACATT	7392..7396	13706..13710	IN:8231..12870	0.9796	+	Copia	LTR	794843
ctg867:110739..118237	pass	motif:TACA	TSD:ATAGT	110734..110738	118238..118242	IN:111257..117719	0.9942	?	unknown	NA	223617
ctg870:136942..149088	pass	motif:TGAA	TSD:TCTCT	136933..136937	149089..149093	IN:138838..147202	0.9804	+	unknown	LTR	765804
ctg873:213529..222197	pass	motif:TATG	TSD:TGTAA	213524..213528	222198..222202	IN:215382..220345	0.9908	+	Gypsy	LTR	356390
ctg875:39291..47909	pass	motif:TGGG	TSD:AAGTA	39286..39290	47910..47914	IN:39985..47213	0.9928	-	Copia	LTR	278025
ctg875:135838..149553	pass	motif:TACT	TSD:TCATG	135833..135837	149554..149558	IN:136919..148472	0.9814	-	unknown	LTR	723885
ctg886:50207..57379	pass	motif:TACA	TSD:CTTCT	50202..50206	57380..57384	IN:50420..57165	0.9343	+	unknown	LTR	2645709
ctg895:183238..188217	pass	motif:TGCT	TSD:TACGG	183233..183237	188218..188222	IN:183506..187949	0.9851	+	unknown	LTR	577682
ctg896:235713..245184	pass	motif:TGAC	TSD:AAAAA	235708..235712	245185..245189	IN:237954..242941	0.9973	+	Gypsy	LTR	103202
ctg911:158519..166280	pass	motif:TACA	TSD:GGATT	158514..158518	166281..166285	IN:159028..165771	1	-	unknown	LTR	0
ctg922:206484..211621	pass	motif:TGCT	TSD:GTAAT	206479..206483	211622..211626	IN:206789..211316	1	+	unknown	LTR	0
ctg929:649839..656912	pass	motif:TGTA	TSD:ACTTG	649834..649838	656913..656917	IN:650320..656431	0.9896	?	unknown	NA	402607
ctg946:72057..78959	pass	motif:TACA	TSD:GGGAA	72052..72056	78960..78964	IN:72535..78481	1	?	unknown	NA	0
ctg946:173872..180783	pass	motif:TGCT	TSD:CTCTA	173867..173871	180784..180788	IN:174179..180476	0.9805	-	Copia	LTR	761625
ctg952:354699..364839	pass	motif:TTAC	TSD:AATTT	354694..354698	364840..364844	IN:356609..362934	0.9921	-	Copia	LTR	304446
ctg958:122765..127815	pass	motif:TGTA	TSD:CGCCC	122760..122764	127816..127820	IN:123997..126586	0.9951	?	unknown	NA	188383
ctg971:303165..310619	pass	motif:TACA	TSD:TAGCC	303160..303164	310620..310624	IN:303679..310105	0.9981	?	unknown	NA	74922
ctg992:15011..25253	pass	motif:TTAC	TSD:ACTTT	15006..15010	25254..25258	IN:16901..23363	0.9725	-	unknown	LTR	1078054
ctg1002:55233..65601	pass	motif:TAGT	TSD:GTTAC	55228..55232	65602..65606	IN:57081..63758	0.9935	+	Gypsy	LTR	251386
ctg1003:258339..260926	pass	motif:TACA	TSD:AATTG	258334..258338	260927..260931	IN:258581..260680	0.9421	+	Copia	LTR	2315619
ctg1003:608959..618425	pass	motif:TAGT	TSD:GTTTG	608954..608958	618426..618430	IN:611198..616179	0.9978	+	Gypsy	LTR	85868
ctg1003:801828..806945	pass	motif:TATA	TSD:TTATT	801823..801827	806946..806950	IN:802093..806681	0.9811	-	unknown	LTR	735006
ctg1004:86808..96656	pass	motif:TACA	TSD:AACCT	86803..86807	96657..96661	IN:87287..96179	0.9937	?	unknown	NA	242907
ctg1006:111492..122801	pass	motif:TTAC	TSD:ATTTT	111487..111491	122802..122806	IN:112343..121935	0.9918	-	Gypsy	LTR	318116
ctg1008:591251..596923	pass	motif:TGTA	TSD:AATTT	591246..591250	596924..596928	IN:591481..596690	1	+	unknown	LTR	0
ctg1008:951442..961640	pass	motif:TTAA	TSD:CAGTT	951437..951441	961640..961644	IN:953349..959732	0.9869	-	Copia	LTR	508695
ctg1009:751730..756906	pass	motif:TATA	TSD:ATAAA	751725..751729	756907..756911	IN:751964..756672	1	-	unknown	LTR	0
ctg1009:882170..887261	pass	motif:TATA	TSD:GACAT	882165..882169	887262..887266	IN:882438..886992	0.9813	-	unknown	LTR	729407
ctg1022:101946..108929	pass	motif:TACA	TSD:TAGAA	101941..101945	108930..108934	IN:102426..108449	0.9875	?	unknown	NA	483817
ctg1023:93704..100592	pass	motif:TACA	TSD:GTGGT	93699..93703	100593..100597	IN:94181..100115	1	?	unknown	NA	0
ctg1023:482054..487024	pass	motif:TACA	TSD:AACCA	482049..482053	487025..487029	IN:482284..486794	0.9957	-	unknown	LTR	166978
ctg1028:319465..324350	pass	motif:TTAA	TSD:CAACA	319460..319464	324351..324355	IN:319871..323944	0.9951	-	unknown	LTR	189619
ctg1034:334228..343915	pass	motif:TGAA	TSD:ATACT	334223..334227	343916..343920	IN:336585..341558	0.9745	+	Gypsy	LTR	996989
ctg1038:112224..119275	pass	motif:TTTG	TSD:ACCTG	112219..112223	119276..119280	IN:112713..118786	1	+	Copia	LTR	0
ctg1046:47210..54511	pass	motif:TACA	TSD:AATTA	47205..47209	54512..54516	IN:47727..53994	0.9903	?	unknown	NA	373678
ctg1046:77194..82268	pass	motif:TACA	TSD:TTCTT	77189..77193	82269..82273	IN:77452..82010	1	+	unknown	LTR	0
ctg1050:66995..74008	pass	motif:TACA	TSD:ATCCC	66990..66994	74009..74013	IN:67513..73490	0.9942	?	unknown	NA	223617
ctg1062:164239..171163	pass	motif:TGTA	TSD:GACTT	164234..164238	171164..171168	IN:164488..170914	0.9799	+	Copia	LTR	782863
ctg1063:41359..46191	pass	motif:TACA	TSD:CCTAC	41354..41358	46192..46196	IN:41632..45918	1	-	unknown	LTR	0
ctg1064:42024..50244	pass	motif:TGTA	TSD:TAGCA	42019..42023	50245..50249	IN:42543..49724	0.9962	?	unknown	NA	148316
ctg1070:236855..243250	pass	motif:TACT	TSD:TGCAT	236850..236854	243251..243255	IN:237182..242923	0.9787	+	unknown	LTR	832695
ctg1071:444225..456409	pass	motif:TGAT	TSD:CCATG	444220..444224	456410..456414	IN:444790..455844	0.9841	+	Gypsy	LTR	618155
ctg1077:703027..707966	pass	motif:TGCT	TSD:ACTTG	703022..703026	707967..707971	IN:703306..707687	0.9786	-	unknown	LTR	836155
ctg1084:286748..291074	pass	motif:TGGG	TSD:GCGTT	286743..286747	291075..291079	IN:287864..289958	0.9758	-	Gypsy	LTR	945026
ctg1100:282301..288475	pass	motif:TATA	TSD:AAACC	282296..282300	288476..288480	IN:282520..288256	0.9772	-	unknown	LTR	891732
ctg1105:164950..172139	pass	motif:TACA	TSD:AATAG	164945..164949	172140..172144	IN:165466..171621	0.9826	?	unknown	NA	678740
ctg1112:551858..556831	pass	motif:TATA	TSD:CTTTC	551853..551857	556832..556836	IN:552063..556626	1	-	unknown	LTR	0
ctg1113:463079..472755	pass	motif:TTAC	TSD:ATTTT	463074..463078	472755..472759	IN:465430..470397	0.9889	-	Gypsy	LTR	428867
ctg1113:510003..515004	pass	motif:TGAA	TSD:CATTT	509997..510001	515005..515009	IN:510223..514784	1	-	unknown	LTR	0
ctg1121:1242459..1247666	pass	motif:TATA	TSD:CACCT	1242454..1242458	1247667..1247671	IN:1242762..1247363	0.9967	-	unknown	LTR	127216
ctg1121:1536491..1547416	pass	motif:TTCA	TSD:TATAT	1536486..1536490	1547418..1547422	IN:1537716..1546194	0.9992	-	Copia	LTR	31466
ctg1121:1714257..1719254	pass	motif:TGCT	TSD:ACTTG	1714252..1714256	1719255..1719259	IN:1714548..1718963	0.9966	-	Copia	LTR	132016
ctg1123:693969..699060	pass	motif:TGCT	TSD:TCCAA	693964..693968	699061..699065	IN:694230..698799	1	-	Copia	LTR	0
ctg1123:1458279..1468004	pass	motif:TGTT	TSD:TTTTA	1458274..1458278	1468005..1468009	IN:1460090..1466193	0.9829	+	Copia	LTR	665622
ctg1127:618497..623516	pass	motif:TAAT	TSD:AATAT	618492..618496	623517..623521	IN:618716..623296	0.9545	+	Copia	LTR	1803521
ctg1135:250761..259848	pass	motif:TTAC	TSD:AGTAA	250756..250760	259849..259853	IN:252843..257761	0.9995	-	Gypsy	LTR	18488
ctg1135:264366..271534	pass	motif:TATA	TSD:ATAAT	264358..264362	271535..271539	IN:264647..271253	0.9892	+	unknown	LTR	418071
ctg1140:254952..260277	pass	motif:TGCT	TSD:CTTTG	254947..254951	260278..260282	IN:255262..259968	0.971	-	Copia	LTR	1138865
ctg1150:406164..411234	pass	motif:TGCT	TSD:GCCAG	406159..406163	411235..411239	IN:406472..410926	0.9416	+	unknown	LTR	2340059
ctg1150:511998..517070	pass	motif:TGCT	TSD:GCCAG	511993..511997	517071..517075	IN:512306..516762	0.9448	+	unknown	LTR	2205061
ctg1155:657195..664677	pass	motif:TTCA	TSD:TGTTT	657190..657194	664678..664682	IN:658291..663582	0.9982	+	Gypsy	LTR	70268
ctg1155:1054912..1061794	pass	motif:TACA	TSD:GTGGT	1054907..1054911	1061795..1061799	IN:1055388..1061317	0.9979	?	unknown	NA	80746
ctg1166:1524855..1534334	pass	motif:TTAC	TSD:AGAAG	1524850..1524854	1534335..1534339	IN:1527109..1532080	0.9987	-	Gypsy	LTR	51212
ctg1166:1632291..1642460	pass	motif:TGTA	TSD:GTTTT	1632286..1632290	1642461..1642465	IN:1634184..1640567	0.9841	?	unknown	NA	616374
ctg1166:1707801..1720058	pass	motif:TTAC	TSD:AGTTG	1707796..1707800	1720059..1720063	IN:1709263..1718584	0.9876	-	Copia	LTR	479776
ctg1170:241059..249632	pass	motif:TGGA	TSD:TGTAA	241054..241058	249633..249637	IN:242622..248067	0.9898	+	Gypsy	LTR	396447
ctg1180:138430..147445	pass	motif:TTAC	TSD:ACTTA	138425..138429	147446..147450	IN:140504..145370	0.973	-	Gypsy	LTR	1057181
ctg1185:472188..484409	pass	motif:TGCT	TSD:TTCAT	472183..472187	484410..484414	IN:472455..484142	0.9701	+	unknown	LTR	1171637
ctg1185:552582..558862	pass	motif:TACA	TSD:ATTAT	552577..552581	558863..558867	IN:553530..557913	0.9842	+	unknown	LTR	615750
ctg1187:109610..119731	pass	motif:TACA	TSD:CTATG	109605..109609	119732..119736	IN:111505..117837	0.9688	?	unknown	NA	1223756
ctg1200:49062..54139	pass	motif:TATA	TSD:ATATT	49057..49061	54140..54144	IN:49281..53920	0.9589	-	unknown	LTR	1625572
ctg1204:297576..302645	pass	motif:TATA	TSD:AATCC	297571..297575	302646..302650	IN:297804..302417	0.9912	+	unknown	LTR	339380
ctg1218:1350228..1359345	pass	motif:TTTC	TSD:AAACA	1350223..1350227	1359346..1359350	IN:1351358..1358215	0.9761	-	Copia	LTR	933137
ctg1224:304375..309547	pass	motif:TATA	TSD:TTATA	304370..304374	309548..309552	IN:304610..309312	0.9958	-	unknown	LTR	163429
ctg1232:5313..15373	pass	motif:TGAT	TSD:TTTTT	5308..5312	15375..15379	IN:5540..15146	0.9565	-	unknown	LTR	1722709
ctg1235:38915..46686	pass	motif:TACA	TSD:GGACA	38910..38914	46687..46691	IN:39423..46177	0.9961	-	Copia	LTR	151526
ctg1236:65390..75185	pass	motif:TTAC	TSD:ATCAA	65385..65389	75186..75190	IN:67809..72769	0.9988	-	Gypsy	LTR	47779
ctg1261:444355..451697	pass	motif:TATG	TSD:AATTG	444350..444354	451698..451702	IN:444925..451127	0.9947	-	Gypsy	LTR	202795
ctg1274:79387..87029	pass	motif:TACA	TSD:GTATA	79382..79386	87030..87034	IN:79893..86521	1	+	unknown	LTR	0
ctg1276:84172..95107	pass	motif:TTTC	TSD:AACAA	84167..84171	95108..95112	IN:85399..93880	1	-	Copia	LTR	0
ctg1284:443574..453700	pass	motif:TTCA	TSD:TTTTT	443569..443573	453701..453705	IN:445463..451812	0.9767	+	Copia	LTR	910073
ctg1293:87386..93782	pass	motif:TTAC	TSD:ACCTA	87381..87385	93783..93787	IN:88363..92806	1	-	Copia	LTR	0
ctg1293:100685..105581	pass	motif:TATA	TSD:CTATC	100680..100684	105582..105586	IN:100890..105376	1	+	unknown	LTR	0
ctg1293:129884..137608	pass	motif:TACA	TSD:CTATA	129879..129883	137609..137613	IN:130392..137100	1	+	unknown	LTR	0
ctg1318:375689..380945	pass	motif:TTTA	TSD:TTAAA	375683..375687	380946..380950	IN:375903..380730	0.9767	+	unknown	LTR	908636
ctg1326:644397..649580	pass	motif:TATA	TSD:GAACT	644392..644396	649581..649585	IN:644696..649281	0.9967	-	unknown	LTR	128916
ctg1341:111486..118460	pass	motif:TGTA	TSD:AATAC	111481..111485	118461..118465	IN:112003..117943	1	?	unknown	NA	0
ctg1341:229175..236940	pass	motif:TTAA	TSD:AGGTG	229170..229174	236941..236945	IN:230885..235230	0.9953	+	Gypsy	LTR	180399
ctg1343:134688..141821	pass	motif:TACA	TSD:GGGCA	134683..134687	141822..141826	IN:135166..141343	0.9937	?	unknown	NA	241907
ctg1359:493423..499796	pass	motif:TCCA	TSD:CCACA	493418..493422	499797..499801	IN:493933..499287	0.9863	+	Copia	LTR	532818
ctg1359:816165..821154	pass	motif:TGCT	TSD:CCAAG	816160..816164	821155..821159	IN:816456..820863	1	-	Copia	LTR	0
ctg1359:1112295..1117398	pass	motif:TGCT	TSD:TTTAT	1112290..1112294	1117399..1117403	IN:1112574..1117119	1	+	Copia	LTR	0
ctg1359:2008370..2015640	pass	motif:TACA	TSD:ACTAT	2008365..2008369	2015641..2015645	IN:2008847..2015163	0.9832	?	unknown	NA	652398
ctg1373:80332..88090	pass	motif:TACA	TSD:CTATA	80327..80331	88091..88095	IN:80840..87583	1	-	Copia	LTR	0
ctg1385:152215..161720	pass	motif:TTAC	TSD:ATCCT	152210..152214	161721..161725	IN:154106..159829	0.9884	-	Copia	LTR	450718
ctg1392:697992..703048	pass	motif:TACA	TSD:GAACA	697987..697991	703049..703053	IN:698225..702815	0.9957	+	unknown	LTR	164840
ctg1410:256442..262111	pass	motif:TGTA	TSD:ATTCA	256437..256441	262112..262116	IN:256675..261878	1	-	unknown	LTR	0
ctg1422:137545..144598	pass	motif:TATA	TSD:CTACG	137540..137544	144599..144603	IN:137768..144375	0.9821	+	unknown	LTR	695152
ctg1433:453607..462897	pass	motif:TATG	TSD:GTGTG	453602..453606	462899..462903	IN:455883..460613	0.9978	+	Gypsy	LTR	84359
ctg1441:1568377..1577662	pass	motif:TTTC	TSD:ATAAA	1568372..1568376	1577663..1577667	IN:1569611..1576428	0.9992	-	Copia	LTR	31184
ctg1444:172130..177502	pass	motif:TGTA	TSD:ATTCT	172125..172129	177503..177507	IN:172382..177249	0.9722	?	unknown	NA	1088640
ctg1460:460471..467614	pass	motif:TGTA	TSD:AATCC	460466..460470	467615..467619	IN:460948..467137	0.9895	?	unknown	NA	405165
ctg1460:763000..770344	pass	motif:TGTA	TSD:ACTTT	762995..762999	770345..770349	IN:763219..770125	1	+	unknown	LTR	0
ctg1460:825897..831594	pass	motif:TATA	TSD:GATTT	825892..825896	831595..831599	IN:826138..831353	0.9419	-	unknown	LTR	2325574
ctg1461:252692..262046	pass	motif:TGAC	TSD:CACAC	252687..252691	262048..262052	IN:254996..259741	0.9957	+	Gypsy	LTR	167278
ctg1473:54081..60865	pass	motif:TTAC	TSD:ATATA	54072..54076	60866..60870	IN:54582..60364	0.998	-	Copia	LTR	77180
ctg1487:116011..120795	pass	motif:TACA	TSD:AAGTA	116006..116010	120796..120800	IN:116306..120500	1	-	unknown	LTR	0
ctg1490:197237..202301	pass	motif:TATA	TSD:CCATA	197232..197236	202302..202306	IN:197481..202057	0.9959	-	unknown	LTR	157417
ctg1490:594446..601621	pass	motif:TTAA	TSD:GACTT	594441..594445	601622..601626	IN:594760..601307	0.9936	+	unknown	LTR	246807
ctg1492:82267..89393	pass	motif:TACA	TSD:ATACC	82262..82266	89394..89398	IN:82784..88874	0.9807	?	unknown	NA	753682
ctg1500:1376236..1387591	pass	motif:TGTA	TSD:CATAC	1376231..1376235	1387592..1387596	IN:1378126..1385693	0.9899	-	Copia	LTR	389869
ctg1522:479544..487252	pass	motif:TACA	TSD:TGCCG	479539..479543	487253..487257	IN:480054..486743	1	-	Copia	LTR	0
ctg1528:240869..250176	pass	motif:TTCA	TSD:GTATA	240864..240868	250177..250181	IN:243116..247928	0.9969	+	Gypsy	LTR	120019
ctg1529:130129..135167	pass	motif:TGCT	TSD:AATAG	130124..130128	135168..135172	IN:130405..134891	1	+	unknown	LTR	0
ctg1544:67246..74377	pass	motif:TACA	TSD:ACTTA	67241..67245	74378..74382	IN:67717..73899	0.9831	?	unknown	NA	659359
ctg1544:164167..166356	pass	motif:TATA	TSD:CAAGT	164162..164166	166357..166361	IN:164420..166103	0.9087	+	Copia	LTR	3742953
ctg1550:118178..125773	pass	motif:TACA	TSD:GATCT	118173..118177	125774..125778	IN:118688..125263	0.9883	+	unknown	LTR	455156
ctg1562:100935..108569	pass	motif:TACA	TSD:TTTTT	100930..100934	108570..108574	IN:101722..107782	0.9975	?	unknown	NA	97780
ctg1563:279552..292201	pass	motif:TTAC	TSD:AATTG	279547..279551	292202..292206	IN:280328..291423	0.9665	+	Gypsy	LTR	1316537
ctg1566:58818..63829	pass	motif:TGCT	TSD:TCTCT	58813..58817	63830..63834	IN:59099..63548	1	+	unknown	LTR	0
ctg1579:595754..605993	pass	motif:TGTA	TSD:ATTAC	595749..595753	605994..605998	IN:597645..604099	0.9921	?	unknown	NA	306551
ctg1587:409044..414717	pass	motif:TGTA	TSD:GTGAG	409039..409043	414718..414722	IN:409277..414484	0.9786	-	unknown	LTR	833789
ctg1588:47828..55158	pass	motif:TACA	TSD:ACAAA	47823..47827	55159..55163	IN:48307..54679	1	?	unknown	NA	0
ctg1611:62552..68783	pass	motif:TTAC	TSD:AGATA	62547..62551	68784..68788	IN:63460..67877	1	-	Copia	LTR	0
ctg1619:626..5814	pass	motif:TTCA	TSD:TTTTT	618..622	5817..5821	IN:1157..5287	0.977	-	Copia	LTR	899719
ctg1619:178272..186759	pass	motif:TGAG	TSD:ACACA	178267..178271	186760..186764	IN:179375..185657	0.9628	+	Gypsy	LTR	1469025
ctg1619:261351..267677	pass	motif:TTAC	TSD:AATTA	261346..261350	267678..267682	IN:261801..267227	0.9978	-	Copia	LTR	85405
ctg1625:105541..113122	pass	motif:TGAA	TSD:GTTTC	105536..105540	113123..113127	IN:105698..112964	0.9808	+	unknown	LTR	749310
ctg1627:372870..379186	pass	motif:TACA	TSD:CAAAG	372865..372869	379187..379191	IN:373118..378930	0.9414	-	Copia	LTR	2346524
ctg1639:30940..35958	pass	motif:TACA	TSD:AGTAA	30935..30939	35959..35963	IN:31148..35750	0.9952	-	unknown	LTR	184619
ctg1677:221551..231527	pass	motif:TTAC	TSD:ACCCT	221546..221550	231528..231532	IN:223491..229583	0.984	-	Copia	LTR	621225
ctg1686:2208453..2215408	pass	motif:TACA	TSD:TAATT	2208448..2208452	2215409..2215413	IN:2208969..2214892	1	?	unknown	NA	0
ctg1691:300931..307956	pass	motif:TACA	TSD:ACCAT	300926..300930	307957..307961	IN:301447..307437	0.9806	?	unknown	NA	755141
ctg1708:231211..238466	pass	motif:TACA	TSD:TAATA	231206..231210	238467..238471	IN:231684..237993	0.9979	?	unknown	NA	81256
ctg1717:328282..338663	pass	motif:TTAC	TSD:AGTCT	328277..328281	338664..338668	IN:330173..336773	0.9857	-	unknown	LTR	554455
ctg1721:9238..18149	pass	motif:TAAC	TSD:ACACT	9233..9237	18152..18156	IN:11290..16100	0.9951	+	Gypsy	LTR	188316
ctg1721:9238..18149	pass	motif:TATT	TSD:ACACT	9233..9237	18150..18154	IN:11290..16100	0.9951	+	Gypsy	LTR	188794
ctg1725:350861..366253	pass	motif:TGAC	TSD:ACAAC	350856..350860	366256..366260	IN:352750..364363	0.9942	+	Gypsy	LTR	224476
ctg1734:332032..337708	pass	motif:TCAA	TSD:CATAG	332027..332031	337709..337713	IN:333105..336633	0.9665	+	Gypsy	LTR	1318889
ctg1739:251352..256152	pass	motif:TACA	TSD:TACAT	251347..251351	256153..256157	IN:251646..255858	0.9932	+	unknown	LTR	261947
ctg1739:357145..362218	pass	motif:TACA	TSD:TTTTG	357140..357144	362219..362223	IN:357385..361979	0.9792	-	unknown	LTR	812625
ctg1776:316425..321588	pass	motif:TATA	TSD:TGGCG	316420..316424	321589..321593	IN:316640..321373	1	+	unknown	LTR	0
ctg1776:474501..481812	pass	motif:TTAC	TSD:ATGAG	474496..474500	481813..481817	IN:475777..480536	0.9984	-	Gypsy	LTR	60302
ctg1785:115731..122321	pass	motif:TGAA	TSD:AGACC	115726..115730	122322..122326	IN:117106..120946	0.9898	-	Gypsy	LTR	394871
ctg1788:9020..14101	pass	motif:TGCT	TSD:TACCA	9015..9019	14102..14106	IN:9352..13769	0.994	+	unknown	LTR	231929
ctg1788:233489..238692	pass	motif:TGCT	TSD:ATATT	233484..233488	238693..238697	IN:233870..238312	0.9974	+	Copia	LTR	101388
ctg1788:616924..629730	pass	motif:TACA	TSD:TAGTG	616919..616923	629731..629735	IN:617443..629212	0.9846	?	unknown	NA	600177
ctg1788:976872..982362	pass	motif:TTAC	TSD:ATTTT	976867..976871	982359..982363	IN:977412..981822	0.9851	-	Copia	LTR	577682
ctg1792:424706..432386	pass	motif:TACA	TSD:AATCA	424701..424705	432387..432391	IN:425215..431878	0.9961	+	Copia	LTR	151526
ctg1792:448654..454876	pass	motif:TTAC	TSD:AATTA	448649..448653	454877..454881	IN:449554..453977	0.9911	-	unknown	LTR	343926
ctg1802:180299..185384	pass	motif:TGCT	TSD:GTCTT	180294..180298	185385..185389	IN:180593..185090	0.9932	-	Copia	LTR	262836
ctg1809:26212..37959	pass	motif:TATA	TSD:ATATC	26207..26211	37960..37964	IN:26460..37711	0.9234	+	Copia	LTR	3108213
ctg1835:256503..261845	pass	motif:TGTA	TSD:ATTTT	256498..256502	261846..261850	IN:256746..261602	0.9918	?	unknown	NA	318296
ctg1835:342173..351588	pass	motif:TATG	TSD:GTGTG	342168..342172	351590..351594	IN:344391..349368	0.9977	+	Gypsy	LTR	86752
ctg1845:279101..288357	pass	motif:TACA	TSD:TACAC	279096..279100	288358..288362	IN:280317..287141	0.9992	-	Copia	LTR	31648
ctg1862:256032..261043	pass	motif:TGTA	TSD:TAATG	256027..256031	261044..261048	IN:256283..260792	0.9802	+	unknown	LTR	773369
ctg1870:111110..118229	pass	motif:TACA	TSD:TATAT	111105..111109	118230..118234	IN:111622..117716	0.998	-	Copia	LTR	75367
ctg1870:171063..175947	pass	motif:TATA	TSD:CTATG	171058..171062	175948..175952	IN:171281..175729	0.9772	-	unknown	LTR	891732
ctg1870:539426..546301	pass	motif:TGTA	TSD:TTCAT	539421..539425	546302..546306	IN:539902..545825	1	?	unknown	NA	0
ctg1909:1232713..1241084	pass	motif:TGTA	TSD:AATAC	1232708..1232712	1241085..1241089	IN:1233970..1239827	0.9881	+	Copia	LTR	462277
ctg1912:237793..245028	pass	motif:TACA	TSD:TAAAA	237788..237792	245029..245033	IN:238268..244550	0.9916	?	unknown	NA	325026
ctg1914:116461..126554	pass	motif:TGTA	TSD:GTCCC	116456..116460	126555..126559	IN:118360..124655	0.9847	?	unknown	NA	593433
ctg1966:8470..19583	pass	motif:TATA	TSD:TGTAA	8465..8469	19584..19588	IN:10604..17447	0.9794	-	Gypsy	LTR	804528
ctg1982:359015..366591	pass	motif:TACA	TSD:ACTAC	359010..359014	366592..366596	IN:359523..366085	0.9723	+	Copia	LTR	1084283
ctg1985:36258..41414	pass	motif:TGTA	TSD:GTAAT	36253..36257	41415..41419	IN:36555..41117	0.9865	+	unknown	LTR	522725
ctg2000:40662..48240	pass	motif:TACA	TSD:TAACA	40657..40661	48241..48245	IN:41171..47731	1	-	unknown	LTR	0
ctg2000:136579..143544	pass	motif:TGTA	TSD:ATAGT	136574..136578	143545..143549	IN:137096..143027	1	?	unknown	NA	0
ctg2000:296169..308838	pass	motif:TACA	TSD:TCATT	296164..296168	308839..308843	IN:296645..308361	0.9832	?	unknown	NA	653786
ctg2069:36418..41884	pass	motif:TACA	TSD:ATCTA	36413..36417	41885..41889	IN:36643..41661	0.9372	+	unknown	LTR	2521676
ctg2069:241831..248845	pass	motif:TACA	TSD:ATCCC	241826..241830	248846..248850	IN:242349..248328	0.9942	?	unknown	NA	224044
ctg2069:932551..938258	pass	motif:TACA	TSD:ACAAA	932546..932550	938259..938263	IN:933027..937782	1	?	unknown	NA	0
ctg2084:75537..80585	pass	motif:TATA	TSD:ATTAT	75532..75536	80586..80590	IN:75780..80342	1	+	unknown	LTR	0
ctg2084:176044..183111	pass	motif:TACA	TSD:AAGGA	176039..176043	183112..183116	IN:176558..182596	0.9942	?	unknown	NA	224933
ctg2119:716150..727637	pass	motif:TTAC	TSD:AAGTG	716145..716149	727638..727642	IN:717018..726777	0.9849	?	Gypsy	LTR	587338
ctg2119:743305..748223	pass	motif:TGTA	TSD:ACATG	743300..743304	748224..748228	IN:743529..747997	0.9911	-	unknown	LTR	343915
ctg2119:1532393..1543320	pass	motif:TGGA	TSD:TATAC	1532388..1532392	1543321..1543325	IN:1534310..1541401	0.9917	+	Copia	LTR	322821
ctg2127:488445..495644	pass	motif:TACA	TSD:GGAAG	488440..488444	495645..495649	IN:488923..495164	0.9875	?	unknown	NA	485826
ctg2127:685059..692235	pass	motif:TACA	TSD:GGTGA	685054..685058	692236..692240	IN:685536..691757	0.9958	?	unknown	NA	161714
ctg2135:9404..14653	pass	motif:TATA	TSD:CCTAT	9399..9403	14654..14658	IN:9665..14393	0.9538	+	unknown	LTR	1832101
ctg2148:565703..577787	pass	motif:TACA	TSD:TCTAT	565698..565702	577788..577792	IN:566218..577271	0.9592	?	unknown	NA	1612521
ctg2151:204115..209165	pass	motif:TATA	TSD:CCAGT	204110..204114	209166..209170	IN:204358..208922	1	-	unknown	LTR	0
ctg2157:161224..168184	pass	motif:TGTA	TSD:TATTG	161219..161223	168185..168189	IN:161741..167667	1	?	unknown	NA	0
ctg2157:699082..706760	pass	motif:TACA	TSD:GTTGG	699077..699081	706761..706765	IN:699590..706250	0.9902	-	unknown	LTR	380311
ctg2187:150988..156086	pass	motif:TGCT	TSD:ATACC	150983..150987	156087..156091	IN:151307..155767	0.9906	+	unknown	LTR	363993
ctg2216:1747633..1754609	pass	motif:TGTA	TSD:TATCA	1747628..1747632	1754610..1754614	IN:1748150..1754092	1	?	unknown	NA	0
ctg2216:1783852..1791670	pass	motif:TAGG	TSD:GTGTT	1783847..1783851	1791671..1791675	IN:1784320..1791202	0.9829	+	Gypsy	LTR	663664
ctg2216:2860454..2872804	pass	motif:TACA	TSD:ATGAT	2860449..2860453	2872802..2872806	IN:2861238..2872020	0.9871	+	Gypsy	LTR	499295
ctg2287:29268..35669	pass	motif:TGTA	TSD:AGGGG	29263..29267	35670..35674	IN:30526..34410	0.9889	-	Gypsy	LTR	430890
ctg2295:199084..206826	pass	motif:TACA	TSD:TAAGA	199079..199083	206827..206831	IN:199592..206318	1	+	unknown	LTR	0
ctg2306:98549..105536	pass	motif:TGAC	TSD:AAAAA	98544..98548	105537..105541	IN:99033..105045	0.9794	+	Copia	LTR	802462
ctg2314:64709..69732	pass	motif:TGCT	TSD:TACAT	64704..64708	69733..69737	IN:64996..69445	0.9965	+	Copia	LTR	133861
ctg2344:264607..269726	pass	motif:TACA	TSD:ACTTA	264602..264606	269727..269731	IN:264837..269496	1	+	unknown	LTR	0
ctg2440:315189..320398	pass	motif:TATA	TSD:ACTAG	315184..315188	320399..320403	IN:315502..320085	0.984	-	unknown	LTR	621055
ctg2440:564247..569367	pass	motif:TATA	TSD:CATAG	564242..564246	569368..569372	IN:564466..569148	0.9863	-	unknown	LTR	531742
ctg2441:146499..156101	pass	motif:TAAT	TSD:GCCTG	146494..146498	156102..156106	IN:148820..153783	0.9978	+	Gypsy	LTR	83152
ctg2466:181740..189419	pass	motif:TACA	TSD:TGTTA	181735..181739	189420..189424	IN:182248..188911	0.9686	-	unknown	LTR	1235031
ctg2521:48726..53696	pass	motif:TTAC	TSD:TACAC	48721..48725	53697..53701	IN:48952..53470	1	-	unknown	LTR	0
ctg2549:44537..49700	pass	motif:TATA	TSD:TTAAT	44532..44536	49701..49705	IN:44825..49412	0.9896	-	unknown	LTR	402051
ctg2560:45584..55809	pass	motif:TGTA	TSD:AACCT	45579..45583	55810..55814	IN:46713..54679	0.9894	-	Copia	LTR	411363
ctg2582:8678..13845	pass	motif:TATA	TSD:TCTAT	8673..8677	13846..13850	IN:8936..13587	1	+	unknown	LTR	0
ctg2592:51191..59118	pass	motif:TGAT	TSD:TGAAT	51186..51190	59119..59123	IN:53231..57077	0.977	+	Gypsy	LTR	900043
ctg2601:34913..46774	pass	motif:TACA	TSD:TGACC	34908..34912	46775..46779	IN:35432..46255	0.9653	?	unknown	NA	1365779
ctg2622:153583..158469	pass	motif:TTAC	TSD:AAGTT	153578..153582	158470..158474	IN:153989..158062	1	-	unknown	LTR	0
ctg2673:58818..65687	pass	motif:TGCT	TSD:CTTCA	58813..58817	65688..65692	IN:59094..65411	0.9746	+	Copia	LTR	992387
ctg2673:91847..101245	pass	motif:TTAC	TSD:AAGCC	91842..91846	101246..101250	IN:94169..98924	0.9935	+	Gypsy	LTR	249646
ctg2703:553438..558752	pass	motif:TGTA	TSD:CAAAT	553433..553437	558753..558757	IN:553681..558509	0.9959	?	unknown	NA	158062
ctg2707:83068..93269	pass	motif:TTAC	TSD:AGTTT	83063..83067	93270..93274	IN:84974..91363	0.9927	-	Copia	LTR	283905
ctg2707:435170..444622	pass	motif:TAAT	TSD:GATTG	435165..435169	444623..444627	IN:437411..442380	0.9969	+	Gypsy	LTR	120438
ctg2765:146719..153638	pass	motif:TGTA	TSD:GTGTA	146714..146718	153639..153643	IN:147236..153123	1	?	unknown	NA	0
ctg2813:4504..19187	pass	motif:TGAC	TSD:ACAAC	4499..4503	19190..19194	IN:6583..17107	0.988	+	Gypsy	LTR	465579
ctg2814:115666..120725	pass	motif:TATA	TSD:ATTAA	115661..115665	120726..120730	IN:115904..120487	0.979	+	unknown	LTR	819541
ctg2821:23540..29207	pass	motif:TGTA	TSD:CATGT	23535..23539	29208..29212	IN:23773..28974	0.9829	+	unknown	LTR	665074
ctg2831:125240..131376	pass	motif:TTAC	TSD:AGAAA	125235..125239	131377..131381	IN:125802..130814	0.9876	-	unknown	LTR	482199
ctg2926:85243..89899	pass	motif:TGTC	TSD:TCATC	85238..85242	89902..89906	IN:85412..89735	0.976	+	unknown	LTR	936241
ctg2995:157700..165429	pass	motif:TACA	TSD:TACAC	157695..157699	165430..165434	IN:158209..164920	0.9921	-	Copia	LTR	303859
ctg2995:311839..320054	pass	motif:TGGA	TSD:TGTGT	311834..311838	320055..320059	IN:312070..319823	0.9698	?	unknown	NA	1184499
ctg3001:346182..356252	pass	motif:TTAC	TSD:ATCCT	346177..346181	356253..356257	IN:348043..354387	0.9764	-	unknown	LTR	923470
ctg3040:1658994..1664293	pass	motif:TCTA	TSD:CATTA	1658989..1658993	1664294..1664298	IN:1659226..1664061	0.9914	-	unknown	LTR	333478
ctg3143:272847..278749	pass	motif:TATA	TSD:AAATC	272842..272846	278750..278754	IN:273061..278537	0.9811	+	unknown	LTR	734946
ctg3143:315896..326055	pass	motif:TTAC	TSD:ATCAT	315891..315895	326056..326060	IN:317790..324162	0.9931	-	unknown	LTR	265620
ctg3143:360415..367258	pass	motif:TACA	TSD:TACTA	360410..360414	367259..367263	IN:360892..366780	0.9958	?	unknown	NA	161383
ctg3143:742320..752285	pass	motif:TGAA	TSD:ACACA	742313..742317	752287..752291	IN:744270..750335	0.9964	+	Copia	LTR	138400
ctg3158:11650..18787	pass	motif:TGTA	TSD:TAGAG	11645..11649	18788..18792	IN:12124..18309	0.9979	?	unknown	NA	81082
ctg3449:1126416..1134003	pass	motif:TACA	TSD:CTAAA	1126411..1126415	1134004..1134008	IN:1126925..1133494	0.9961	-	Copia	LTR	151519
ctg4229:94396..97163	pass	motif:TGCT	TSD:CCTAT	94391..94395	97164..97168	IN:94666..96893	0.948	+	Copia	LTR	2074470
utg11:527545..534532	pass	motif:TGTA	TSD:AGATC	527540..527544	534533..534537	IN:528063..534014	1	?	unknown	NA	0
utg11:561048..565894	pass	motif:TACA	TSD:ATATT	561043..561047	565895..565899	IN:561371..565570	1	+	unknown	LTR	0
utg129:47270..52396	pass	motif:TGCT	TSD:AAAGG	47265..47269	52397..52401	IN:47577..52089	0.9772	-	Copia	LTR	890579
utg129:56155..61010	pass	motif:TGTA	TSD:TTACC	56150..56154	61011..61015	IN:56363..60802	0.9809	-	unknown	LTR	745632
utg151:33091..37869	pass	motif:TACA	TSD:ATAAC	33086..33090	37870..37874	IN:33383..37578	1	+	unknown	LTR	0
utg344:53848..58877	pass	motif:TGCT	TSD:AATCT	53843..53847	58878..58882	IN:54137..58588	1	-	unknown	LTR	0
utg362:76287..81333	pass	motif:TGCT	TSD:GACAA	76282..76286	81334..81338	IN:76597..81021	0.9581	+	Copia	LTR	1659789
utg418:127318..134955	pass	motif:TACA	TSD:CTGCA	127313..127317	134956..134960	IN:127826..134446	0.9705	+	unknown	LTR	1156346
utg439:12881..18076	pass	motif:TATA	TSD:ATTAT	12876..12880	18077..18081	IN:13114..17843	0.9957	+	unknown	LTR	165546
utg439:635938..640139	pass	motif:TACA	TSD:GTTTT	635933..635937	640140..640144	IN:636221..639856	0.9645	+	Copia	LTR	1397237
utg458:170944..176077	pass	motif:TGCT	TSD:ACCAG	170939..170943	176078..176082	IN:171270..175751	1	+	Copia	LTR	0
utg749:316452..323376	pass	motif:TGTA	TSD:GATGA	316447..316451	323377..323381	IN:316929..322899	0.9916	?	unknown	NA	324350
utg867:51289..61596	pass	motif:TTAC	TSD:AATAT	51284..51288	61597..61601	IN:53178..59706	0.9831	-	unknown	LTR	658696
utg1039:6048..12822	pass	motif:TACA	TSD:GGATT	6043..6047	12823..12827	IN:6470..12400	0.9929	?	unknown	NA	274725
utg1231:32042..42097	pass	motif:TGAA	TSD:AGTTT	32037..32041	42098..42102	IN:33933..40208	0.9942	+	unknown	LTR	224837
utg1467:148764..153857	pass	motif:TATA	TSD:CACAT	148759..148763	153858..153862	IN:149028..153593	1	-	unknown	LTR	0
utg1534:148440..153325	pass	motif:TGCT	TSD:TATAG	148435..148439	153326..153330	IN:148657..153108	1	-	unknown	LTR	0
utg1534:219611..229693	pass	motif:TTAC	TSD:ATCTT	219606..219610	229694..229698	IN:221503..227801	0.9963	-	Copia	LTR	142576
utg1545:80056..82644	pass	motif:TACA	TSD:AATTG	80051..80055	82645..82649	IN:80298..82398	0.9421	+	Copia	LTR	2315619
utg1586:330338..340175	pass	motif:TTAA	TSD:CAATT	330333..330337	340175..340179	IN:332203..338310	0.9812	-	unknown	LTR	730618
utg1600:24468..29395	pass	motif:TATA	TSD:GAATT	24463..24467	29396..29400	IN:24699..29164	0.987	+	unknown	LTR	503882
utg1617:45823..49287	pass	motif:TTTA	TSD:CCCTT	45818..45822	49287..49291	IN:46050..49060	0.9956	-	unknown	LTR	169933
utg1629:62818..68505	pass	motif:TGTA	TSD:AAAAT	62813..62817	68506..68510	IN:63051..68272	0.9871	+	unknown	LTR	499525
utg1733:65514..72614	pass	motif:TACA	TSD:GTTTT	65509..65513	72615..72619	IN:65991..72137	0.9916	?	unknown	NA	323673
utg1874:19041..25302	pass	motif:TAGT	TSD:GGATT	19036..19040	25303..25307	IN:19722..24621	0.9721	+	Copia	LTR	1093499
utg2010:21796..26744	pass	motif:TGTA	TSD:AATGT	21791..21795	26746..26750	IN:22073..26467	0.9964	-	Copia	LTR	138684
utg2010:58015..63035	pass	motif:TGTA	TSD:TAAAT	58010..58014	63036..63040	IN:58254..62796	0.9958	+	unknown	LTR	160709
utg2010:71232..76202	pass	motif:TGCT	TSD:GAATT	71227..71231	76203..76207	IN:71539..75895	0.9707	+	Copia	LTR	1150146
utg2276:87654..94626	pass	motif:TGTA	TSD:GGGGT	87649..87653	94627..94631	IN:88170..94111	0.9961	?	unknown	NA	149751
utg2288:51740..56956	pass	motif:TGAC	TSD:CACAC	51735..51739	56958..56962	IN:52017..56679	0.9928	+	unknown	LTR	277045
utg2367:107373..112455	pass	motif:TATA	TSD:CTATG	107368..107372	112456..112460	IN:107603..112225	1	-	unknown	LTR	0
utg2386:159896..164741	pass	motif:TACA	TSD:CATCT	159891..159895	164742..164746	IN:160129..164508	1	+	unknown	LTR	0
utg2509:265270..272217	pass	motif:TGTA	TSD:TATAG	265265..265269	272218..272222	IN:265789..271699	0.9942	?	unknown	NA	223184
utg2509:282813..293074	pass	motif:TTTC	TSD:AACAA	282808..282812	293075..293079	IN:283943..291943	1	-	Copia	LTR	0
utg2549:105921..112836	pass	motif:TGTA	TSD:CATTG	105916..105920	112837..112841	IN:106399..112358	0.9979	?	unknown	NA	80577
utg2564:32824..41422	pass	motif:TTAC	TSD:AGGAT	32819..32823	41423..41427	IN:33978..40268	0.9853	-	unknown	LTR	571718
utg2649:75397..85367	pass	motif:TTAC	TSD:AGTAT	75392..75396	85368..85372	IN:77293..83469	0.9758	-	Copia	LTR	948080
utg2723:263079..272392	pass	motif:TGGA	TSD:GCCGG	263074..263078	272393..272397	IN:265397..270076	0.9987	-	Gypsy	LTR	49866
utg2776:212074..219064	pass	motif:TACA	TSD:ATACA	212069..212073	219065..219069	IN:212591..218547	1	?	unknown	NA	0
utg2794:501185..511436	pass	motif:TTAC	TSD:AGCTT	501180..501184	511437..511441	IN:503076..509544	0.9995	-	unknown	LTR	20346
utg2902:65073..72557	pass	motif:TATA	TSD:AATAT	65068..65072	72558..72562	IN:65299..72329	0.9823	-	unknown	LTR	688885
utg2902:132125..137065	pass	motif:TATA	TSD:ATTAC	132120..132124	137066..137070	IN:132334..136856	0.9952	-	unknown	LTR	184619
utg2977:38193..47655	pass	motif:TTAC	TSD:ATTTT	38188..38192	47656..47660	IN:40440..45411	0.9996	-	Gypsy	LTR	17145
utg3195:78767..85445	pass	motif:TACA	TSD:ACTAA	78762..78766	85446..85450	IN:79059..85148	0.9761	-	unknown	LTR	933860
utg3302:132392..141468	pass	motif:TAAT	TSD:TTAAT	132387..132391	141469..141473	IN:134481..139384	0.9894	-	Gypsy	LTR	409898
utg3577:116353..123005	pass	motif:TGAC	TSD:ACAAC	116348..116352	123008..123012	IN:116847..122511	0.998	+	unknown	LTR	77490
utg3773:54009..60707	pass	motif:TACA	TSD:CTTAT	54004..54008	60708..60712	IN:54256..60460	0.9755	-	unknown	LTR	957676
utg3773:91015..96171	pass	motif:TATA	TSD:TTGAT	91010..91014	96172..96176	IN:91255..95931	0.9959	-	unknown	LTR	160027
utg3884:138292..146031	pass	motif:TACA	TSD:ATAAA	138287..138291	146032..146036	IN:138801..145522	1	+	unknown	LTR	0
utg3884:164155..171774	pass	motif:TACA	TSD:CCATC	164150..164154	171775..171779	IN:164664..171264	0.9921	+	unknown	LTR	303845
utg4383:53352..58447	pass	motif:TATA	TSD:AATAT	53347..53351	58448..58452	IN:53598..58201	0.9878	+	unknown	LTR	472901
utg4422:196353..203237	pass	motif:TGTA	TSD:CTATA	196348..196352	203238..203242	IN:196830..202760	1	?	unknown	NA	0
utg4490:90869..99938	pass	motif:TGTA	TSD:GAATG	90864..90868	99939..99943	IN:91102..99705	0.9614	-	unknown	LTR	1525249
utg4649:147591..152699	pass	motif:TATA	TSD:GAATG	147586..147590	152700..152704	IN:147856..152432	0.9925	-	unknown	LTR	291752
utg4810:157064..164367	pass	motif:TACA	TSD:CATTT	157059..157063	164368..164372	IN:157542..163889	0.9937	?	unknown	NA	242412
utg5133:337649..351553	pass	motif:TTAC	TSD:AAAAT	337644..337648	351554..351558	IN:339537..349663	0.9815	-	unknown	LTR	721603
utg5554:52973..57714	pass	motif:TGCT	TSD:TTGTA	52968..52972	57715..57719	IN:53252..57435	1	-	Copia	LTR	0
utg5602:43828..53412	pass	motif:TTTC	TSD:AATCA	43823..43827	53413..53417	IN:45055..52185	0.9984	-	Copia	LTR	62707
utg6069:259775..264896	pass	motif:TATA	TSD:AATTG	259770..259774	264897..264901	IN:260022..264649	1	-	unknown	LTR	0
utg6334:72784..83037	pass	motif:TGTA	TSD:CTTTT	72779..72783	83038..83042	IN:73914..81906	0.9973	-	unknown	LTR	102292
utg6373:134329..141540	pass	motif:TAGT	TSD:TAGTT	134324..134328	141541..141545	IN:136582..139286	0.9933	+	Gypsy	LTR	257099
utg6657:16161..23857	pass	motif:TACA	TSD:GAATA	16156..16160	23858..23862	IN:16670..23348	0.9922	+	unknown	LTR	303234
utg6734:66430..70696	pass	motif:TATA	TSD:ATTTT	66425..66429	70697..70701	IN:66693..70432	0.9544	+	unknown	LTR	1810469
utg7294:111496..119162	pass	motif:TACA	TSD:CATCT	111491..111495	119163..119167	IN:112005..118653	0.9882	-	unknown	LTR	456984
utg7598:349633..356531	pass	motif:TACA	TSD:CGATA	349628..349632	356532..356536	IN:350112..356052	1	?	unknown	NA	0
utg7615:12526..22727	pass	motif:TATA	TSD:CTCTC	12521..12525	22728..22732	IN:12748..22505	0.9775	+	Copia	LTR	879504
utg7618:150786..164727	pass	motif:TGTA	TSD:TATGT	150781..150785	164728..164732	IN:151818..163695	0.9874	?	unknown	NA	488142
utg7722:71602..76688	pass	motif:TAGA	TSD:TATAA	71597..71601	76689..76693	IN:71828..76462	1	+	unknown	LTR	0
utg7722:109650..116291	pass	motif:TGTA	TSD:TTGCT	109645..109649	116292..116296	IN:110147..115791	0.99	?	unknown	NA	388781
utg7766:25679..30470	pass	motif:TACA	TSD:AATAT	25674..25678	30471..30475	IN:25971..30178	1	+	unknown	LTR	0
utg7867:59062..64061	pass	motif:TGCT	TSD:TACAA	59057..59061	64062..64066	IN:59336..63787	1	-	unknown	LTR	0
utg7960:106364..114625	pass	motif:TGAC	TSD:CCCCA	106359..106363	114624..114628	IN:107621..113364	0.9865	+	Gypsy	LTR	525351
utg8018:28931..36281	pass	motif:TGTA	TSD:TGTTC	28926..28930	36282..36286	IN:29447..35763	0.9981	?	unknown	NA	74491
utg8167:59978..70049	pass	motif:TACA	TSD:CGGGG	59973..59977	70050..70054	IN:61854..68171	0.9872	?	unknown	NA	496268
utg8252:236204..243125	pass	motif:TGTA	TSD:TATGA	236199..236203	243126..243130	IN:236682..242648	0.9958	?	unknown	NA	161383
utg8720:94217..98990	pass	motif:TACA	TSD:TACCT	94212..94216	98991..98995	IN:94492..98715	0.9783	-	unknown	LTR	848444
utg8768:15646..20614	pass	motif:TAGG	TSD:TTTGT	15641..15645	20615..20619	IN:15920..20340	0.9782	+	unknown	LTR	851593
utg9158:178497..183500	pass	motif:TGCT	TSD:ATTAT	178492..178496	183501..183505	IN:178787..183210	0.9897	+	Copia	LTR	400629
utg9158:200797..205851	pass	motif:TACA	TSD:AAAAC	200792..200796	205852..205856	IN:201321..205327	1	+	Copia	LTR	0
utg9206:23539..28511	pass	motif:TGTA	TSD:ATATC	23534..23538	28512..28516	IN:23765..28285	0.9867	-	unknown	LTR	515137
utg9206:199919..204554	pass	motif:TGCT	TSD:TTGAG	199914..199918	204555..204559	IN:200142..204331	1	+	unknown	LTR	0
utg9956:28632..33621	pass	motif:TACA	TSD:GAACA	28627..28631	33622..33626	IN:28848..33405	0.9954	+	unknown	LTR	178609
utg10025:116966..126271	pass	motif:TTAA	TSD:CTAAT	116961..116965	126272..126276	IN:118387..124850	0.9838	+	Gypsy	LTR	628915
utg10179:273830..283882	pass	motif:TTAA	TSD:CAGCT	273825..273829	283882..283886	IN:275720..281999	0.991	-	unknown	LTR	349533
utg10230:33702..44568	pass	motif:TACA	TSD:AACTC	33697..33701	44569..44573	IN:35434..42839	0.9948	+	Gypsy	LTR	201256
utg10282:4453..14523	pass	motif:TGTA	TSD:TGGCT	4448..4452	14524..14528	IN:6346..12626	0.9868	+	Copia	LTR	512457
utg10369:68074..75423	pass	motif:TGAC	TSD:AAAAA	68069..68073	75424..75428	IN:68561..74934	0.9959	+	unknown	LTR	157730
utg10555:96226..107558	pass	motif:TTAC	TSD:ATTTG	96221..96225	107559..107563	IN:97466..106318	0.9863	+	Gypsy	LTR	531742
utg10962:21451..26253	pass	motif:TGTA	TSD:ACATA	21446..21450	26254..26258	IN:21915..25789	0.9892	-	unknown	LTR	416578
utg11014:29511..34710	pass	motif:TGTA	TSD:GAAAG	29506..29510	34711..34715	IN:29712..34509	0.9802	-	unknown	LTR	771848
utg11186:123764..136745	pass	motif:TGTA	TSD:AATAC	123759..123763	136746..136750	IN:124892..135617	0.9841	+	Copia	LTR	619789
utg11186:152637..160847	pass	motif:TACA	TSD:AAATT	152632..152636	160848..160852	IN:153115..160369	0.9958	?	unknown	NA	161380
utg11319:119825..124853	pass	motif:TATA	TSD:TATGT	119820..119824	124854..124858	IN:120056..124622	1	+	unknown	LTR	0
utg11319:168521..173697	pass	motif:TATA	TSD:TGTAC	168516..168520	173698..173702	IN:168755..173463	1	-	unknown	LTR	0
utg11907:26930..34718	pass	motif:TGTA	TSD:GGGAC	26925..26929	34719..34723	IN:27449..34198	0.975	?	unknown	NA	977958
utg12483:35271..40709	pass	motif:TGTA	TSD:ATCCC	35266..35270	40710..40714	IN:35510..40456	0.9874	?	unknown	NA	486883
utg12609:108125..113183	pass	motif:TGCT	TSD:TTTAA	108120..108124	113184..113188	IN:108445..112863	0.9813	-	Copia	LTR	728023
utg12668:126477..134096	pass	motif:TACA	TSD:ACTAC	126469..126473	134097..134101	IN:126988..133585	0.9803	-	unknown	LTR	767242
utg12745:13951..21653	pass	motif:TACA	TSD:GTTCA	13946..13950	21654..21658	IN:14459..21145	0.9843	-	Copia	LTR	610917
utg13316:69572..76788	pass	motif:TACA	TSD:AATAT	69567..69571	76789..76793	IN:70080..76280	0.9941	?	unknown	NA	228033
utg13359:32596..37650	pass	motif:TACA	TSD:CAGTG	32591..32595	37651..37655	IN:32829..37417	1	+	unknown	LTR	0
utg13523:100784..105805	pass	motif:TATA	TSD:GAATC	100779..100783	105806..105810	IN:101014..105575	1	+	unknown	LTR	0
utg13780:128115..135013	pass	motif:TACA	TSD:ATACT	128110..128114	135014..135018	IN:128592..134535	0.9958	?	unknown	NA	161721
utg14026:27196..37528	pass	motif:TGTA	TSD:ACTGT	27191..27195	37529..37533	IN:28106..36617	0.978	?	unknown	NA	856963
utg14026:78675..84140	pass	motif:TGTA	TSD:GAAAC	78670..78674	84141..84145	IN:78927..83888	1	?	unknown	NA	0
utg14108:32046..39761	pass	motif:TACA	TSD:GAGGA	32041..32045	39762..39766	IN:32553..39253	0.9902	+	unknown	LTR	381069
utg14108:68869..72303	pass	motif:TGCT	TSD:CCTAT	68864..68868	72304..72308	IN:69139..72034	0.9442	+	Copia	LTR	2228705
utg15488:15389..18801	pass	motif:TGCT	TSD:TGTAT	15384..15388	18802..18806	IN:15696..18494	0.9968	-	Copia	LTR	125140
utg15688:88216..95889	pass	motif:TACA	TSD:TAATA	88211..88215	95890..95894	IN:88725..95380	1	+	unknown	LTR	0
utg15841:146943..157030	pass	motif:TTAC	TSD:AGTAT	146938..146942	157031..157035	IN:148820..155153	0.9803	-	Copia	LTR	768342
utg17301:146884..156426	pass	motif:TGGA	TSD:TGCAC	146879..146883	156427..156431	IN:149169..154140	0.9891	+	Gypsy	LTR	423915
utg17548:57550..64471	pass	motif:TGTA	TSD:TATAG	57545..57549	64472..64476	IN:58026..63994	0.9916	?	unknown	NA	324358
utg17856:14061..16572	pass	motif:TATT	TSD:ACAAG	14056..14060	16573..16577	IN:14534..16098	0.9895	+	Gypsy	LTR	408580
utg17958:7362..15005	pass	motif:TACA	TSD:GATTC	7357..7361	15006..15010	IN:7870..14495	0.9941	-	Copia	LTR	227588
utg18051:55917..65377	pass	motif:TTAC	TSD:ACAAG	55912..55916	65378..65382	IN:58161..63131	0.9964	-	Gypsy	LTR	137439
utg18081:37578..42355	pass	motif:TACA	TSD:GAAAC	37573..37577	42356..42360	IN:37864..42069	1	+	unknown	LTR	0
utg18799:33848..36208	pass	motif:TGTA	TSD:ATATA	33841..33845	36209..36213	IN:34067..35989	0.9677	+	unknown	LTR	1268221
utg18974:111962..117341	pass	motif:TGTA	TSD:ACATT	111957..111961	117342..117346	IN:112199..117101	0.9873	?	unknown	NA	491031
utg19180:48676..53443	pass	motif:TATA	TSD:TTAGA	48671..48675	53444..53448	IN:48959..53161	0.9965	+	unknown	LTR	136222
utg19395:31916..39306	pass	motif:TACA	TSD:AATTA	31911..31915	39307..39311	IN:32435..38787	1	?	unknown	NA	0
utg19841:64570..69695	pass	motif:TACA	TSD:AAACC	64565..64569	69696..69700	IN:64786..69479	0.9954	-	unknown	LTR	177787
utg20389:37736..42755	pass	motif:TATA	TSD:CTTAA	37731..37735	42756..42760	IN:37962..42529	0.9868	-	unknown	LTR	512826
utg20453:14268..19405	pass	motif:TATA	TSD:ATTTC	14263..14267	19406..19410	IN:14533..19140	0.9925	-	unknown	LTR	291732
utg21374:84155..89508	pass	motif:TGTA	TSD:CTTGT	84150..84154	89509..89513	IN:84388..89275	0.9785	-	unknown	LTR	837404
utg22791:25924..33631	pass	motif:TACA	TSD:TATAA	25919..25923	33632..33636	IN:26432..33122	0.998	+	unknown	LTR	75660
utg23971:97082..104777	pass	motif:TACA	TSD:AATCA	97077..97081	104778..104782	IN:97591..104268	0.9941	+	unknown	LTR	227140
utg24274:106997..114698	pass	motif:TACA	TSD:ATACC	106992..106996	114699..114703	IN:107506..114189	1	+	unknown	LTR	0
utg24529:31224..37803	pass	motif:TGTA	TSD:ATCAA	31219..31223	37804..37808	IN:31720..37307	0.9879	+	unknown	LTR	468115
utg24647:49460..54411	pass	motif:TGCT	TSD:ATAAT	49455..49459	54412..54416	IN:49726..54145	0.9812	+	unknown	LTR	732177
utg25448:7033..14404	pass	motif:TGCT	TSD:TCAAG	7028..7032	14405..14409	IN:7405..14032	0.9866	-	Copia	LTR	520231
utg26185:114297..124557	pass	motif:TTAA	TSD:AATAA	114289..114293	124560..124564	IN:115431..123424	0.9965	+	Copia	LTR	135986
utg27197:33977..39010	pass	motif:TACA	TSD:TCTAT	33972..33976	39011..39015	IN:34491..38497	1	+	Copia	LTR	0
utg27746:68300..75671	pass	motif:TACA	TSD:GAATC	68295..68299	75672..75676	IN:68819..75153	0.9923	?	unknown	NA	297957
utg31108:64892..71996	pass	motif:TGTA	TSD:GAAGT	64887..64891	71997..72001	IN:65370..71518	0.9937	?	unknown	NA	242412
utg31108:138386..149298	pass	motif:TTAC	TSD:AACCT	138381..138385	149299..149303	IN:139653..148031	0.9968	-	Gypsy	LTR	121591
utg31216:102040..108629	pass	motif:TACA	TSD:GTTGC	102035..102039	108630..108634	IN:102255..108414	0.9767	+	unknown	LTR	908656
utg33164:29277..37073	pass	motif:TACA	TSD:AAGTA	29272..29276	37074..37078	IN:29785..36565	1	-	Copia	LTR	0
utg33513:50561..55597	pass	motif:TACA	TSD:ACAGA	50556..50560	55598..55602	IN:51079..55079	0.9827	?	unknown	NA	674767
utg35501:78804..83856	pass	motif:TTTC	TSD:TAATC	78799..78803	83857..83861	IN:79106..83554	0.9934	-	Copia	LTR	255838
utg35643:91616..99679	pass	motif:TGTA	TSD:CAGTA	91611..91615	99680..99684	IN:92387..98908	0.987	+	Gypsy	LTR	502583
utg36928:12332..18805	pass	motif:TTAC	TSD:ATCAT	12327..12331	18806..18810	IN:12826..18308	0.9818	+	unknown	LTR	707919
utg37397:29366..34345	pass	motif:TGCT	TSD:TACGG	29361..29365	34346..34350	IN:29634..34077	0.9888	-	Copia	LTR	432181
utg39217:16216..21373	pass	motif:TATA	TSD:ACACA	16209..16213	21374..21378	IN:16488..21101	0.9778	-	Copia	LTR	867599
utg39293:45336..50499	pass	motif:TATA	TSD:CGCAC	45331..45335	50500..50504	IN:45615..50220	0.9928	+	unknown	LTR	277045
utg40888:46336..51439	pass	motif:TACA	TSD:TGGTC	46331..46335	51440..51444	IN:46596..51180	0.9731	-	unknown	LTR	1054598
utg45494:80354..90786	pass	motif:TACA	TSD:ATGTT	80349..80353	90787..90791	IN:80597..90548	0.9706	?	unknown	NA	1154021
utg46304:12507..20113	pass	motif:TGTA	TSD:AAAGC	12502..12506	20114..20118	IN:13023..19597	0.9961	?	unknown	NA	149177
utg49064:51586..60797	pass	motif:TATC	TSD:CAACA	51581..51585	60798..60802	IN:52651..59732	0.9906	-	Copia	LTR	363404
utg49672:40876..45574	pass	motif:TACT	TSD:AAGAG	40871..40875	45575..45579	IN:41106..45342	0.952	-	Copia	LTR	1909359
utg50079:142117..153090	pass	motif:TTTC	TSD:AAAGA	142112..142116	153091..153095	IN:143345..151861	0.9959	+	Copia	LTR	157029
utg60606:5640..10966	pass	motif:TGTA	TSD:GGACA	5635..5639	10967..10971	IN:6054..10552	0.9903	-	Gypsy	LTR	374038
utg60606:42240..49896	pass	motif:TACA	TSD:GTCTC	42235..42239	49897..49901	IN:42750..49386	0.998	-	unknown	LTR	75369
utg60608:12237..17237	pass	motif:TGCT	TSD:CTATA	12232..12236	17238..17242	IN:12512..16962	0.9927	-	Copia	LTR	281093
utg156384:16473..21458	pass	motif:TACA	TSD:GAATA	16468..16472	21459..21463	IN:16687..21244	0.9953	-	unknown	LTR	180294
