# Supplementary material for: A high-quality reference genome of wild Cannabis sativa
Source: Hortic Res. 2020 May 2;7:73. doi: 10.1038/s41438-020-0295-3 (PMC7195422; doi:10.1038/s41438-020-0295-3)
Supplement: Supplementary file 12 — Table S12: Trema_orientale_nmtf_pass [file 41438_2020_295_MOESM12_ESM.xls]

#LTR_loc	Category	Motif	TSD	5_TSD 3_TSD	Internal	Identity	Strand	SuperFamily	TE_type	Insertion_Time
JXTC01000001.1:4176124..4181209	pass	motif:TGTA	TSD:GAAAC	4176119..4176123	4181210..4181214	IN:4176391..4180943	0.9547	+	Copia	LTR	1796502
JXTC01000001.1:4979001..4984003	pass	motif:TACA	TSD:TATTT	4978996..4979000	4984004..4984008	IN:4979239..4983765	0.9874	-	Copia	LTR	486890
JXTC01000002.1:3115652..3121441	pass	motif:TGTA	TSD:ACATT	3115647..3115651	3121442..3121446	IN:3115853..3121240	0.9502	-	Copia	LTR	1980030
JXTC01000003.1:974380..979322	pass	motif:TAAA	TSD:AGTAA	974375..974379	979321..979325	IN:974854..978839	0.9851	+	unknown	LTR	579858
JXTC01000024.1:1577833..1588793	pass	motif:TTAT	TSD:ACTAA	1577828..1577832	1588794..1588798	IN:1578971..1587655	0.9543	+	Copia	LTR	1813297
JXTC01000030.1:540935..545815	pass	motif:TGCT	TSD:AGAAG	540930..540934	545816..545820	IN:541155..545596	0.9091	+	unknown	LTR	3727171
JXTC01000036.1:504335..509197	pass	motif:TATA	TSD:TCTAG	504330..504334	509198..509202	IN:504633..508899	0.9565	+	Copia	LTR	1722709
JXTC01000042.1:540966..550985	pass	motif:TATA	TSD:TTAAG	540961..540965	550986..550990	IN:541220..550731	0.9490	?	Copia	LTR	2030649
JXTC01000046.1:930095..934255	pass	motif:TAGA	TSD:GTAAT	930090..930094	934256..934260	IN:930320..934029	0.9644	+	Copia	LTR	1400966
JXTC01000048.1:1247135..1257273	pass	motif:TGCC	TSD:CCGTT	1247130..1247134	1257274..1257278	IN:1247484..1256924	0.9657	?	unknown	NA	1349794
JXTC01000049.1:823569..828509	pass	motif:TACT	TSD:AATCT	823564..823568	828510..828514	IN:823848..828231	0.9532	+	unknown	LTR	1857117
JXTC01000053.1:633132..639046	pass	motif:TGTA	TSD:AAAAC	633127..633131	639047..639051	IN:633420..638758	0.9479	-	Copia	LTR	2076195
JXTC01000061.1:1010223..1013589	pass	motif:TGTA	TSD:TAAGG	1010218..1010222	1013590..1013594	IN:1010515..1013297	0.9556	?	unknown	NA	1759101
JXTC01000062.1:666478..673126	pass	motif:TGTA	TSD:TATTG	666473..666477	673127..673131	IN:666776..672830	0.9630	-	unknown	LTR	1460910
JXTC01000063.1:1123975..1128813	pass	motif:TACA	TSD:CGTAT	1123970..1123974	1128814..1128818	IN:1124465..1128322	0.9506	?	unknown	NA	1964723
JXTC01000064.1:501331..506516	pass	motif:TGTA	TSD:ACTAT	501326..501330	506517..506521	IN:501612..506235	0.9395	+	unknown	LTR	2426079
JXTC01000068.1:866901..873255	pass	motif:TTAC	TSD:ACATA	866896..866900	873256..873260	IN:867397..872759	0.9598	-	Copia	LTR	1590750
JXTC01000069.1:951364..956662	pass	motif:TACA	TSD:GTTTG	951359..951363	956663..956667	IN:951626..956398	0.9392	+	Copia	LTR	2440168
JXTC01000070.1:285752..290728	pass	motif:TATA	TSD:TTCCT	285747..285751	290729..290733	IN:286304..290176	0.9512	+	Gypsy	LTR	1941733
JXTC01000087.1:683867..688580	pass	motif:TGTA	TSD:CTCTC	683862..683866	688581..688585	IN:684080..688367	0.9533	+	Copia	LTR	1855642
JXTC01000095.1:113380..120110	pass	motif:TGTA	TSD:GAATG	113375..113379	120111..120115	IN:113724..119765	0.9736	+	Gypsy	LTR	1033364
JXTC01000095.1:730669..735533	pass	motif:TACT	TSD:TTGAC	730664..730668	735534..735538	IN:730927..735275	0.9421	-	Copia	LTR	2318171
JXTC01000102.1:298355..309394	pass	motif:TTAC	TSD:AGTTG	298350..298354	309395..309399	IN:298965..308784	0.9574	-	Gypsy	LTR	1687731
JXTC01000103.1:673579..679235	pass	motif:TGGA	TSD:ATCTA	673574..673578	679236..679240	IN:673806..679008	0.9868	+	unknown	LTR	512826
JXTC01000152.1:600231..605363	pass	motif:TGTA	TSD:GTCCA	600226..600230	605364..605368	IN:600453..605140	0.9685	+	unknown	LTR	1239015
JXTC01000155.1:62438..67421	pass	motif:TATA	TSD:AATGC	62433..62437	67422..67426	IN:62645..67214	0.9758	+	unknown	LTR	944356
JXTC01000159.1:546903..550776	pass	motif:TACA	TSD:CCATC	546898..546902	550777..550781	IN:547126..550553	0.9148	+	unknown	LTR	3478541
JXTC01000163.1:68092..72389	pass	motif:TGCT	TSD:CCGTC	68087..68091	72390..72394	IN:68322..72159	0.9957	+	unknown	LTR	167703
JXTC01000175.1:562748..568283	pass	motif:TACA	TSD:TTACT	562743..562747	568284..568288	IN:563217..567813	0.9638	-	Copia	LTR	1428947
JXTC01000176.1:239873..244836	pass	motif:TACA	TSD:GTATT	239868..239872	244837..244841	IN:240358..244351	0.9483	+	Copia	LTR	2058468
JXTC01000182.1:124602..129667	pass	motif:TGTA	TSD:TATAT	124595..124599	129670..129674	IN:124865..129400	0.9773	+	unknown	LTR	887619
JXTC01000190.1:363237..368400	pass	motif:TGGA	TSD:TCCTT	363232..363236	368401..368405	IN:363797..367840	0.9733	+	unknown	LTR	1047122
JXTC01000199.1:50434..55477	pass	motif:TGAT	TSD:GTAAT	50429..50433	55478..55482	IN:50712..55198	0.9604	-	unknown	LTR	1563457
JXTC01000201.1:464965..469982	pass	motif:TGTA	TSD:CCTTG	464960..464964	469983..469987	IN:465239..469711	0.9779	+	unknown	LTR	861119
JXTC01000232.1:380875..395251	pass	motif:TGTA	TSD:ATTAT	380870..380874	395252..395256	IN:381181..394945	0.9510	+	Gypsy	LTR	1949817
JXTC01000245.1:361972..365298	pass	motif:TGTT	TSD:TTTTG	361967..361971	365299..365303	IN:362175..365095	1.0000	-	Copia	LTR	0
JXTC01000283.1:36212..41361	pass	motif:TGTA	TSD:GAATA	36207..36211	41362..41366	IN:36474..41099	0.9389	+	unknown	LTR	2450032
JXTC01000292.1:97348..104517	pass	motif:TGTA	TSD:GAAAT	97343..97347	104518..104522	IN:97679..104186	0.9698	+	unknown	LTR	1186018
JXTC01000337.1:214143..219312	pass	motif:TATA	TSD:ATATA	214138..214142	219313..219317	IN:214431..219024	0.9723	+	Copia	LTR	1084845
JXTC01000367.1:313704..318744	pass	motif:TGTA	TSD:ACTTT	313699..313703	318745..318749	IN:313961..318487	0.9687	+	unknown	LTR	1227732
JXTC01000390.1:170031..176776	pass	motif:TTAC	TSD:ACTCA	170026..170030	176777..176781	IN:170520..176288	0.9508	-	Copia	LTR	1956442
JXTC01000401.1:259623..264658	pass	motif:TGTA	TSD:TATAT	259616..259620	264661..264665	IN:259929..264348	0.9707	+	unknown	LTR	1150146
JXTC01000427.1:260136..264762	pass	motif:TGTA	TSD:CCAAT	260131..260135	264763..264767	IN:260359..264540	0.9820	+	unknown	LTR	701445
JXTC01000502.1:7943..14314	pass	motif:TGTA	TSD:ACTCC	7938..7942	14315..14319	IN:8276..13983	0.9547	-	Copia	LTR	1797941
JXTC01000527.1:36734..41653	pass	motif:TGCT	TSD:ATTTC	36729..36733	41654..41658	IN:37001..41386	0.9850	+	unknown	LTR	582046
JXTC01000529.1:102163..106986	pass	motif:TATA	TSD:TAACA	102158..102162	106987..106991	IN:102377..106772	0.9535	+	unknown	LTR	1846762
JXTC01000536.1:92673..97399	pass	motif:TGTA	TSD:TTGTA	92668..92672	97400..97404	IN:92881..97191	0.9665	+	unknown	LTR	1317845
JXTC01000537.1:177537..190926	pass	motif:TTGC	TSD:ATTTT	177532..177536	190927..190931	IN:177701..190762	0.9451	-	Gypsy	LTR	2191951
JXTC01000689.1:109644..116251	pass	motif:TACA	TSD:CTTGC	109639..109643	116252..116256	IN:110157..115740	0.9237	+	unknown	LTR	3095679
JXTC01000705.1:28641..34150	pass	motif:TTAC	TSD:ACTTA	28636..28640	34151..34155	IN:29225..33566	0.9194	-	Copia	LTR	3280375
JXTC01000705.1:65993..68528	pass	motif:TTAA	TSD:CATTT	65987..65991	68529..68533	IN:66575..67946	0.9417	+	Copia	LTR	2335004
JXTC01000728.1:4722..9532	pass	motif:TATA	TSD:AAATC	4717..4721	9533..9537	IN:4931..9323	0.9761	+	unknown	LTR	935105
JXTC01000764.1:34337..39263	pass	motif:TATA	TSD:CTATT	34332..34336	39264..39268	IN:34549..39051	0.9387	+	unknown	LTR	2460454
JXTC01000940.1:36106..44411	pass	motif:TAAA	TSD:TCACA	36101..36105	44412..44416	IN:36784..43733	0.9234	-	Gypsy	LTR	3107039
JXTC01001032.1:23671..26070	pass	motif:TGCT	TSD:TTCTG	23666..23670	26071..26075	IN:23943..25798	0.9742	+	Copia	LTR	1010951
