# Supplementary material for: A high-quality reference genome of wild Cannabis sativa
Source: Hortic Res. 2020 May 2;7:73. doi: 10.1038/s41438-020-0295-3 (PMC7195422; doi:10.1038/s41438-020-0295-3)
Supplement: Supplementary file 13 — Table S13: Ziziphus_jujuba_nmtf_pass [file 41438_2020_295_MOESM13_ESM.xls]

#LTR_loc	Category	Motif	TSD	5_TSD 3_TSD	Internal	Identity	Strand	SuperFamily	TE_type	Insertion_Time
NC_029679.1:22894700..22900559	pass	motif:TAAC	TSD:TTAAT	22894695..22894699	22900560..22900564	IN:22895075..22900184	0.9521	-	Gypsy	LTR	1902688
NC_029679.1:23647258..23654320	pass	motif:TCGG	TSD:TTTTC	23647253..23647257	23654321..23654325	IN:23647904..23653672	0.9272	+	Gypsy	LTR	2943602
NC_029679.1:27005845..27011278	pass	motif:TGTA	TSD:TATAT	27005840..27005844	27011279..27011283	IN:27006402..27010721	0.9892	-	unknown	LTR	419575
NC_029679.1:31937079..31942624	pass	motif:TGTA	TSD:TCCTC	31937074..31937078	31942625..31942629	IN:31937404..31942302	0.9288	-	unknown	LTR	2877762
NC_029679.1:35012061..35016747	pass	motif:TTAC	TSD:ATATA	35012054..35012058	35016748..35016752	IN:35012343..35016465	0.9929	+	Copia	LTR	274077
NC_029679.1:36826033..36830695	pass	motif:TAAA	TSD:TTCCG	36826028..36826032	36830696..36830700	IN:36826240..36830488	0.9760	-	unknown	LTR	939660
NC_029679.1:39106168..39113716	pass	motif:TATA	TSD:TCAGT	39106163..39106167	39113717..39113721	IN:39106932..39112954	0.9581	-	Gypsy	LTR	1659846
NC_029680.1:7901816..7907201	pass	motif:TTAA	TSD:AATAA	7901811..7901815	7907201..7907205	IN:7904444..7904569	0.9951	+	Copia	LTR	190812
NC_029680.1:22111882..22119900	pass	motif:TTCT	TSD:TATGA	22111876..22111880	22119901..22119905	IN:22113449..22118333	1.0000	+	Copia	LTR	0
NC_029680.1:24554941..24560528	pass	motif:TGAA	TSD:AGATG	24554936..24554940	24560528..24560532	IN:24555407..24560061	0.9593	+	Copia	LTR	1608802
NC_029681.1:1982736..1987831	pass	motif:TTCA	TSD:ATTTA	1982731..1982735	1987832..1987836	IN:1983021..1987547	0.9614	+	Copia	LTR	1524107
NC_029681.1:14165447..14168121	pass	motif:TACA	TSD:AGGAT	14165442..14165446	14168122..14168126	IN:14165798..14167765	0.9341	?	unknown	NA	2653056
NC_029681.1:16568539..16573558	pass	motif:TATA	TSD:AAAGT	16568534..16568538	16573559..16573563	IN:16568759..16573338	0.9409	+	Copia	LTR	2367281
NC_029681.1:19197409..19202689	pass	motif:TGTA	TSD:CAAAA	19197404..19197408	19202690..19202694	IN:19197954..19202144	0.9524	-	unknown	LTR	1892192
NC_029681.1:20678801..20687051	pass	motif:TGTA	TSD:GGACA	20678796..20678800	20687052..20687056	IN:20679348..20686504	0.9416	+	unknown	LTR	2338197
NC_029681.1:23151414..23165935	pass	motif:TATA	TSD:TATAT	23151407..23151411	23165936..23165940	IN:23152008..23165341	0.9898	-	unknown	LTR	393158
NC_029682.1:21421951..21427236	pass	motif:TGTA	TSD:GTTTT	21421946..21421950	21427237..21427241	IN:21422505..21426682	0.9802	-	unknown	LTR	772539
NC_029683.1:2672303..2674515	pass	motif:TATA	TSD:TATTA	2672298..2672302	2674516..2674520	IN:2673312..2673507	0.9970	?	unknown	NA	114587
NC_029683.1:5952964..5958433	pass	motif:TGTA	TSD:ATTTG	5952959..5952963	5958434..5958438	IN:5953608..5957782	0.9627	+	Copia	LTR	1470157
NC_029683.1:6256921..6260797	pass	motif:TGTA	TSD:CCAAG	6256916..6256920	6260798..6260802	IN:6257477..6260246	0.9746	+	unknown	LTR	994209
NC_029683.1:6473636..6478366	pass	motif:TACA	TSD:AAATG	6473631..6473635	6478367..6478371	IN:6473851..6478151	0.9860	+	Copia	LTR	541753
NC_029683.1:14234356..14239017	pass	motif:TTCA	TSD:CAATT	14234351..14234355	14239018..14239022	IN:14234561..14238812	0.9757	-	unknown	LTR	948999
NC_029683.1:24969816..24974576	pass	motif:TGCT	TSD:CGCAC	24969811..24969815	24974577..24974581	IN:24970038..24974354	0.9550	+	Copia	LTR	1786764
NC_029684.1:978686..983841	pass	motif:TTAC	TSD:AGAAA	978681..978685	983842..983846	IN:978970..983558	0.9472	-	Copia	LTR	2106406
NC_029684.1:1045648..1050693	pass	motif:TATA	TSD:AAGCA	1045643..1045647	1050694..1050698	IN:1045875..1050465	0.9342	-	unknown	LTR	2648381
NC_029684.1:4102719..4105636	pass	motif:TACT	TSD:TTATA	4102714..4102718	4105637..4105641	IN:4103596..4104761	0.9954	?	unknown	NA	176154
NC_029684.1:7260277..7263636	pass	motif:TACA	TSD:CTTTG	7260272..7260276	7263637..7263641	IN:7260514..7263399	1.0000	-	Gypsy	LTR	0
NC_029684.1:15298593..15301289	pass	motif:TGAT	TSD:GGCCT	15298588..15298592	15301290..15301294	IN:15299585..15300295	0.9607	+	unknown	LTR	1551554
NC_029684.1:17210609..17215041	pass	motif:TCCG	TSD:ATTTC	17210604..17210608	17215042..17215046	IN:17210958..17214692	0.9686	+	Gypsy	LTR	1234813
NC_029685.1:4768201..4771840	pass	motif:TAAA	TSD:AAAAA	4768196..4768200	4771841..4771845	IN:4768642..4771399	0.9729	-	unknown	LTR	1061141
NC_029685.1:8130670..8135549	pass	motif:TATA	TSD:AGAAA	8130665..8130669	8135550..8135554	IN:8130983..8135236	0.9521	-	unknown	LTR	1904682
NC_029685.1:19419666..19424956	pass	motif:TGTA	TSD:CCATC	19419661..19419665	19424957..19424961	IN:19420224..19424398	0.9749	+	unknown	LTR	981505
NC_029686.1:11288556..11294615	pass	motif:TGCT	TSD:AGTGA	11288551..11288555	11294616..11294620	IN:11289452..11293720	0.9420	+	Gypsy	LTR	2323271
NC_029687.1:3136004..3141675	pass	motif:TTTA	TSD:CTTTG	3135999..3136003	3141676..3141680	IN:3136244..3141435	0.9419	+	unknown	LTR	2325574
NC_029687.1:7675828..7683676	pass	motif:TGTA	TSD:ATAAT	7675823..7675827	7683677..7683681	IN:7676045..7683458	0.9309	-	unknown	LTR	2789255
NC_029687.1:7719061..7723870	pass	motif:TACA	TSD:ATCAC	7719056..7719060	7723871..7723875	IN:7719435..7723495	0.9626	+	Copia	LTR	1476919
NC_029687.1:7820565..7827516	pass	motif:TTCA	TSD:ATTGT	7820560..7820564	7827517..7827521	IN:7820991..7827089	0.9180	+	Gypsy	LTR	3338494
NC_029687.1:13390555..13395341	pass	motif:TGTA	TSD:TGAAA	13390550..13390554	13395342..13395346	IN:13390897..13394999	0.9708	+	Copia	LTR	1143757
NC_029687.1:20839800..20844574	pass	motif:TTTA	TSD:GATTA	20839795..20839799	20844575..20844579	IN:20840114..20844260	0.9936	-	unknown	LTR	246816
NC_029688.1:5172910..5178107	pass	motif:TTAC	TSD:AGATG	5172905..5172909	5178108..5178112	IN:5173305..5177712	0.9924	-	Gypsy	LTR	292864
NC_029688.1:19279987..19288084	pass	motif:TATT	TSD:TTTGT	19279982..19279986	19288085..19288089	IN:19280233..19287840	0.9510	+	unknown	LTR	1948200
NC_029689.1:1605035..1613422	pass	motif:TGTA	TSD:AACAC	1605030..1605034	1613423..1613427	IN:1605686..1612768	0.9524	-	Copia	LTR	1892273
NC_029689.1:11008802..11014684	pass	motif:TACA	TSD:ATATG	11008797..11008801	11014685..11014689	IN:11009114..11014372	0.9872	+	unknown	LTR	495767
NC_029689.1:13696766..13701578	pass	motif:TACA	TSD:TTGAC	13696761..13696765	13701579..13701583	IN:13696981..13701363	0.9815	+	Copia	LTR	721178
NC_029689.1:18845561..18850838	pass	motif:TGTA	TSD:TTTCT	18845556..18845560	18850839..18850843	IN:18846117..18850282	0.9748	+	Copia	LTR	985107
NC_029689.1:19281548..19287402	pass	motif:TGTT	TSD:CGTAT	19281543..19281547	19287403..19287407	IN:19282286..19286664	0.9946	+	Gypsy	LTR	208934
NC_029690.1:1724757..1729651	pass	motif:TACA	TSD:ATTTC	1724752..1724756	1729652..1729656	IN:1724972..1729436	0.9860	-	unknown	LTR	541753
NC_029690.1:4796870..4803366	pass	motif:TAGG	TSD:TTGTG	4796865..4796869	4803367..4803371	IN:4797159..4803077	0.9966	+	Gypsy	LTR	132925
NW_015453431.1:232350..236116	pass	motif:TACT	TSD:TCTAA	232345..232349	236118..236122	IN:232765..235701	0.9880	+	unknown	LTR	466013
NW_015453457.1:202598..207233	pass	motif:TTGA	TSD:CACTA	202593..202597	207234..207238	IN:203096..206735	0.9860	+	Gypsy	LTR	544635
NW_015453475.1:112716..118313	pass	motif:TATA	TSD:ATTTA	112711..112715	118314..118318	IN:113029..118000	0.9649	-	unknown	LTR	1384316
NW_015453477.1:130566..136111	pass	motif:TGTA	TSD:TCCTC	130561..130565	136112..136116	IN:130891..135789	0.9288	-	unknown	LTR	2877762
NW_015453489.1:104124..108894	pass	motif:TGTA	TSD:GAACC	104119..104123	108895..108899	IN:104681..108337	0.9695	+	unknown	LTR	1196273
NW_015453500.1:25122..30379	pass	motif:TGTA	TSD:TTCAT	25117..25121	30380..30384	IN:25678..29823	0.9802	+	unknown	LTR	771158
NW_015453500.1:132559..135216	pass	motif:TATA	TSD:AAACC	132554..132558	135217..135221	IN:133087..134688	0.9962	?	unknown	NA	145783
NW_015453681.1:9356..14371	pass	motif:TATA	TSD:TATAT	9351..9355	14372..14376	IN:9574..14153	0.9817	-	unknown	LTR	711215
NW_015453686.1:25942..39311	pass	motif:TGGG	TSD:GTTGA	25936..25940	39312..39316	IN:26982..38273	0.9248	-	Gypsy	LTR	3048400
NW_015453734.1:16952..21683	pass	motif:TGTA	TSD:AATAC	16947..16951	21684..21688	IN:17173..21460	0.9593	+	unknown	LTR	1610390
NW_015453742.1:65693..75858	pass	motif:TACT	TSD:GTGGT	65688..65692	75859..75863	IN:70762..70789	1.0000	?	unknown	NA	0
NW_015453855.1:39732..42211	pass	motif:TGTA	TSD:TGAAA	39727..39731	42212..42216	IN:40074..41869	0.9679	-	Copia	LTR	1260647
NW_015453916.1:51412..56265	pass	motif:TGGA	TSD:TCTTT	51407..51411	56266..56270	IN:51717..55958	0.9641	+	unknown	LTR	1416826
